# Supplementary material for: Analysis of repetitive element expression in the blood and skin of patients with Parkinson’s disease identifies differential expression of satellite elements
Source: Sci Rep. 2019 Mar 13;9:4369. doi: 10.1038/s41598-019-40869-z (PMC6416352; doi:10.1038/s41598-019-40869-z)
Supplement: Supplementary file 2 — Supplementary data [file 41598_2019_40869_MOESM2_ESM.xlsx]

## Sheet: Raw_counts_blood
	PD												CONTROL
	TU301	TU356	TU362	TU425	TU442	TU450	TU551	TU552	TU558	TU561	TU606	TU616	VK11	VK12	VK13	VK15	VK17	VK18	VK22	VK32	VK33	VK34	VK37	VK38
MER11B	1385	1147	1051	946	971	1735	621	1912	766	1241	1720	1205	1066	1254	1242	920	1250	787	1198	760	1154	685	1278	1149
MER44B	1157	1136	1024	1008	1282	1607	714	1844	826	1377	1480	1133	1185	1205	1179	799	1155	1177	1200	812	954	582	1324	1064
MSTA1	415	476	393	379	420	478	379	647	314	488	563	422	372	414	353	303	372	408	533	243	463	230	418	409
MLT1E1-int	3	9	3	7	8	22	4	4	2	5	11	2	3	4	4	8	5	6	4	2	14	2	16	8
MER96B	1091	1675	961	1044	1468	1227	1294	1949	925	1297	1197	1189	1016	1098	973	760	918	1358	1629	700	1441	584	1123	1141
MLT1E2-int	61	28	43	36	54	72	27	69	28	47	60	45	71	72	68	49	40	47	55	36	37	35	60	41
UCON29	65	41	66	66	52	82	33	84	30	65	81	66	49	49	70	45	56	48	46	48	51	35	70	59
Zaphod2	185	141	135	186	159	212	130	288	124	209	189	186	168	146	176	136	160	180	188	136	146	88	205	161
MER41E	166	175	133	143	171	227	140	263	109	168	230	161	159	172	186	154	155	156	203	124	157	78	181	162
MER41D	235	219	216	256	226	173	189	306	155	216	287	268	199	204	190	153	140	268	202	140	222	117	218	207
MER41G	39	27	29	38	36	36	21	49	22	26	54	63	35	45	35	19	33	23	33	24	20	21	41	43
MLT2B3	2003	1411	1625	1720	1739	2594	1183	2547	1312	1853	2455	2118	1898	1846	1822	1631	1653	1573	1746	1282	1692	1041	2096	1726
LTR82B	416	433	336	322	466	680	273	729	308	519	518	369	395	481	431	298	394	442	514	317	482	226	472	535
MER41C	566	675	561	478	594	856	467	1111	453	595	730	739	640	688	566	463	596	576	776	472	633	296	632	881
LTR82A	687	674	730	668	802	934	534	1246	636	791	777	794	644	792	743	509	713	761	815	483	696	454	873	744
L1M4a2	3254	5415	2777	3266	4959	4278	4112	6773	3183	4786	3970	3462	3399	3795	3345	2548	3454	4384	5434	2221	4789	2097	3770	3950
L1M4a1	2281	2677	1973	1997	3103	3152	2018	4094	1789	3215	2850	2187	2194	2615	2169	1710	2265	2494	2982	1519	2524	1324	2529	2288
LTR39	1256	775	759	754	610	998	508	1202	577	702	860	788	618	865	890	786	738	520	786	573	661	446	986	891
MER96	248	187	216	190	260	301	142	331	189	235	296	227	223	258	209	183	205	201	211	151	198	136	240	259
MER20B	4478	6952	4076	4733	6215	5239	5605	8426	4164	5924	5316	5002	4565	4848	4352	3503	4052	6007	6907	3090	6036	2645	5331	4984
MER83B-int	296	229	220	204	259	404	133	354	145	226	308	291	285	240	261	206	218	225	218	181	167	118	308	255
MLT1E3	870	846	906	887	970	1114	585	1390	758	1082	1240	1069	858	951	915	689	854	709	901	585	763	534	1079	865
LTR35A	97	76	47	58	76	72	40	98	61	81	86	69	72	74	54	35	45	63	76	37	74	49	84	86
LTR35B	36	36	37	33	41	46	19	39	38	45	45	52	41	55	39	35	36	34	36	28	27	22	28	43
MER95	62	60	48	69	64	55	47	81	57	52	69	65	48	46	64	36	33	53	57	39	46	39	66	50
MER44A	1458	1496	1477	1455	1840	2097	1055	2660	1238	1947	2006	1607	1624	1541	1646	1151	1402	1753	1668	1051	1417	870	1817	1434
MSTB2	2338	3859	1949	2225	2956	2854	3082	4576	2242	3330	2766	2488	2414	2562	2210	1713	2262	2866	3896	1649	3339	1433	2665	2734
CER	137	142	132	124	94	75	53	108	79	187	259	103	88	140	125	82	141	76	143	66	93	179	174	147
Charlie15b	1347	1659	1475	1425	1783	1735	1465	2317	1256	1713	1762	1656	1341	1409	1598	1105	1240	1862	1786	1032	1507	830	1682	1325
LTR52-int	57	95	88	79	69	111	73	86	64	111	108	74	75	87	79	57	65	75	94	52	69	48	80	54
Charlie15a	1456	1090	1340	1250	1260	1797	807	1752	911	1383	1656	1331	1275	1228	1422	989	1180	1071	1181	957	1063	733	1577	1225
LTR85c	680	1022	605	673	860	822	749	1262	555	861	816	763	696	727	597	565	643	716	1047	488	886	374	707	768
LTR85b	246	240	294	293	292	295	229	354	198	303	367	333	294	273	267	225	252	249	266	164	223	155	319	314
LTR85a	636	455	502	545	400	773	262	751	327	466	670	493	511	576	728	418	583	410	545	409	511	306	575	498
MER97b	152	148	128	152	138	123	129	194	88	133	207	137	116	110	115	88	88	167	168	60	148	66	136	109
Tigger12c	478	352	477	488	479	643	260	668	349	498	684	499	487	465	529	390	416	518	397	321	345	248	596	451
AluYh9	404	655	359	354	530	446	479	667	328	439	442	422	402	446	466	385	375	563	588	257	502	233	464	412
LTR66	77	72	87	65	76	103	55	96	72	73	94	84	76	77	86	68	62	73	93	52	66	45	88	75
LTR103_Mam	125	97	118	109	113	138	83	176	72	133	150	113	135	121	103	95	128	106	124	70	96	66	103	118
LTR61	203	141	148	154	161	134	109	204	150	145	182	190	181	151	160	217	123	170	158	118	111	95	169	126
tRNA-Leu-TTA_m_	1387	940	1798	1867	489	1867	691	1016	1078	783	1919	1756	1656	1145	1813	2103	788	655	596	1505	780	910	2148	884
FordPrefect_a	1024	2754	960	1265	2043	1290	2271	2763	1374	1862	1201	1294	1189	1330	1075	881	1093	1942	2595	762	2278	768	1294	1585
LTR60	13	6	11	12	6	10	6	14	12	12	14	12	12	7	14	7	9	6	12	9	13	5	13	9
LTR60B	52	52	37	31	32	42	31	48	31	60	54	47	30	36	35	25	41	39	44	20	26	19	48	34
HERVKC4-int	43	48	39	47	45	53	34	81	42	44	38	21	34	48	40	25	30	33	42	19	40	27	34	28
Chap1_Mam	1791	3505	1558	1860	2802	2177	2819	3886	1922	2693	2014	2028	1873	2042	1768	1352	1729	2631	3418	1226	2918	1136	2066	2271
LTR3	131	101	138	134	73	105	74	156	89	92	158	173	102	115	148	72	82	85	90	70	76	74	135	95
X5B_LINE	26	10	16	18	25	19	2	36	11	14	25	18	11	24	13	10	9	16	13	17	9	11	15	16
AluSg7	7688	8748	6633	6504	9122	8225	7054	10612	5740	7099	8569	7737	7258	7345	7395	6191	6175	9394	9125	4972	7891	3951	8319	7044
LTR7	1560	970	1132	1320	798	1518	640	1515	677	965	1513	1337	1168	1144	1257	1118	891	896	1061	777	1010	692	1466	1106
LTR4	205	97	118	172	89	336	56	191	79	105	210	140	138	91	163	133	149	99	117	92	105	57	136	136
LTR5	1436	363	694	656	445	592	510	504	443	321	861	719	682	440	702	506	368	715	482	633	403	478	978	435
LTR8	3701	5181	3412	3781	4297	4077	4308	6354	3254	4514	4311	4196	3472	3940	3740	2847	3328	4169	5264	2506	4529	2245	3986	4016
LTR9	643	486	534	489	444	784	330	668	353	500	664	535	570	529	633	517	537	402	490	418	462	287	686	559
X9_LINE	26	12	20	22	13	12	18	16	16	17	33	19	16	15	22	14	13	16	15	8	14	10	20	25
MER57C2	378	643	348	373	511	443	510	765	334	507	421	360	360	382	333	300	339	501	637	248	556	214	375	435
HERVH48-int	266	200	350	215	267	258	134	402	168	290	298	232	268	284	266	142	179	205	209	123	248	141	302	239
MER57C1	108	57	69	67	106	116	44	125	79	105	122	93	67	112	99	67	101	61	85	69	86	46	98	96
LTR13A	251	142	212	214	262	251	138	292	139	222	311	256	216	176	217	153	173	251	184	151	151	139	222	202
MSTB1-int	133	85	112	92	122	149	62	130	53	117	152	115	83	116	99	71	98	101	105	83	87	51	132	102
tRNA-Asn-AAT	0	0	0	0	0	0	0	0	0	0	0	0	0	0	0	0	0	0	0	0	0	0	0	0
MER115	2671	714	845	979	975	1260	599	2790	581	1011	1265	1793	1401	906	866	1043	1148	718	1344	680	677	619	1152	1102
Tigger13a	1973	1876	1696	1739	2433	2521	1437	3191	1601	2447	2439	2057	1906	2069	1989	1418	1919	2002	2160	1238	1844	1066	2168	1896
MER117	2584	2230	2187	2281	2003	3164	1743	3533	1843	2334	2745	2293	2170	2380	2318	1838	2099	1852	2418	1775	2149	1399	2810	2383
MER110	206	576	254	299	294	277	356	306	165	286	345	238	285	157	225	199	177	502	526	285	370	101	217	204
MER112	2465	2890	2186	2418	3115	3299	2241	4052	1858	2987	3379	2630	2504	2579	2581	1863	2420	2841	3000	1761	2630	1377	2906	2517
L1PB1	19053	34616	18330	21624	32033	25089	27165	40202	20491	28968	24456	23154	22143	23651	21702	17113	19999	28766	33976	14089	29240	13142	23949	24164
MER74A	858	616	638	704	774	970	410	1096	470	839	991	726	758	788	777	570	746	542	671	474	667	413	829	781
HERVK11D-int	42	22	18	31	20	30	16	59	24	43	41	17	43	36	44	41	39	54	43	32	23	12	34	44
LTR13_	63	34	49	64	58	79	32	77	30	62	73	61	59	50	57	40	62	59	48	32	50	45	52	72
MER119	550	407	481	425	531	738	335	815	424	528	634	515	536	573	576	378	494	552	617	365	442	249	645	465
MER5C1	336	292	277	248	288	393	208	476	213	328	391	334	268	326	281	247	268	264	306	205	295	150	287	331
PABL_A	281	234	226	240	262	285	152	335	158	263	317	291	250	264	266	166	242	222	225	172	197	135	301	221
LTR38	128	242	109	126	188	132	194	258	129	180	154	139	133	148	123	102	114	186	236	79	200	75	141	154
L1PB3	8539	14169	7966	8529	17840	14607	10310	17919	7735	13123	11267	9809	10103	11095	10676	8049	10065	16190	17401	8982	13999	5338	12686	11681
MamGypLTR3	185	140	136	153	162	284	80	314	107	210	189	145	197	165	175	111	203	162	188	125	161	93	184	184
MER65-int	2968	6825	2894	3524	5380	3785	5481	7183	3584	4902	3615	3700	3427	3702	3223	2643	3064	5301	6481	2261	5614	2096	4400	4152
MLT1K	6919	7867	6543	6809	7685	9540	5969	11420	5699	7717	8566	7477	7020	7526	7291	5511	6504	7217	8321	4952	7479	4046	8129	7460
LTR32	728	1232	642	759	1086	930	1003	1471	746	995	849	816	773	820	734	517	696	990	1280	476	1084	495	826	950
LTR33	3242	3421	2639	3027	3312	3771	2616	4883	2282	3452	3787	3256	3123	3182	3116	2389	2786	3202	3507	2113	3216	1742	3561	3199
L1MA10	4019	7366	3682	4209	6597	5295	5810	8783	4230	6104	4841	4441	4274	4846	4101	3233	4086	5799	7113	2789	6302	2592	4701	5123
LTR31	232	129	116	126	131	285	118	262	108	224	253	168	174	196	137	122	173	84	154	123	164	94	186	164
AluYg6	1231	1708	1112	1124	1588	1358	1372	1881	1021	1278	1348	1318	1200	1237	1170	1020	980	1695	1723	829	1497	709	1364	1212
LTR34	644	1433	590	697	1109	765	1167	1501	752	1040	715	729	700	786	643	491	664	1048	1371	453	1196	450	772	890
LTR35	59	45	50	54	47	49	29	62	48	70	90	53	42	43	67	32	46	46	52	33	39	35	79	54
MLT2B2	1856	2891	1478	1729	2271	2034	2369	3324	1706	2305	2049	1830	1764	1977	1789	1266	1723	2176	2789	1125	2563	1029	2071	2080
HERVK13-int	303	183	367	374	271	320	176	352	162	302	469	454	353	187	227	180	238	239	194	178	158	123	243	202
L1P1	4226	4882	3758	3653	7794	6625	3124	8295	3725	6575	5974	4058	4980	5915	4838	3650	5584	4234	5230	2695	4227	2614	4808	4432
L1P3	6787	12901	6276	7515	12417	9205	9741	15261	7301	10820	8507	7745	7727	8624	7632	5897	7416	10478	12595	4886	10879	4551	8146	8694
L1P2	4403	6888	4141	4391	8124	6632	4750	9278	4349	7053	6062	4538	5120	5873	4968	3824	5480	5558	6978	3070	5606	2916	5181	5117
L1P5	632	1606	610	726	1233	858	1270	1585	778	1136	771	762	724	845	678	543	715	1092	1473	468	1267	471	768	920
L1P4	2860	5231	2665	3154	4547	3636	4094	5909	2973	4172	3588	3378	3281	3336	3163	2588	2870	4380	5111	2048	4352	1807	3310	3387
LTR108b_Mam	10	14	10	12	6	24	4	28	11	19	20	9	10	12	14	4	16	7	10	10	11	5	15	12
LTR21A	200	107	162	189	182	238	128	253	131	209	245	194	204	178	190	133	187	133	161	85	115	116	234	132
tRNA-Arg-AGA	0	0	1	3	3	0	0	1	1	0	1	2	0	3	0	0	0	1	1	0	0	1	0	0
LTR21C	2	3	2	0	2	0	2	0	1	1	1	1	2	2	3	2	3	1	2	0	2	1	4	2
LTR21B	30	31	28	19	20	15	15	25	18	21	24	22	15	26	22	29	16	18	27	6	18	15	19	10
LTR86B1	409	772	392	462	643	483	627	803	440	638	512	468	404	485	446	333	413	587	720	283	631	284	481	470
LTR86B2	93	71	69	82	86	117	69	139	68	103	92	71	88	109	75	49	76	55	76	56	76	37	79	89
tRNA-Gly-GGA	20	26	28	35	41	54	16	53	23	36	55	30	39	39	34	25	45	29	41	22	32	11	29	23
L1PB	2218	3917	1925	2416	3711	2754	3026	4595	2258	3330	2646	2468	2428	2528	2299	1954	2235	3277	3977	1477	3300	1379	2718	2661
ERV3-16A3_LTR	304	247	233	268	287	420	183	391	202	289	363	277	266	297	310	222	282	233	298	212	271	187	356	318
LTR18A	134	84	78	93	79	125	48	150	76	109	149	96	110	110	110	74	100	63	93	64	105	52	88	122
LTR18C	18	17	10	15	18	23	13	27	9	22	24	23	18	17	11	10	14	14	18	9	20	10	21	15
LTR18B	217	144	161	142	201	254	97	269	112	138	231	162	154	159	138	138	149	146	140	131	139	85	188	163
ERV24_Prim-int	301	470	246	325	389	307	357	496	281	342	310	343	299	280	246	219	229	383	430	195	372	178	299	294
MER70C	502	1376	496	688	1057	684	1073	1327	623	941	617	661	615	665	588	440	551	991	1230	408	1059	380	700	830
LTR3B	33	23	36	40	39	40	18	47	27	42	48	43	43	36	37	16	30	27	36	24	23	19	37	31
LTR3A	144	123	144	128	146	155	97	174	114	101	183	173	146	118	143	135	99	125	112	86	105	82	162	111
MSTA	10595	12318	8910	9474	10846	12787	9650	17267	8395	12467	12663	10696	10206	11264	10196	7613	9784	9622	12773	6795	11296	6038	11355	11059
MSTB	6710	7197	5413	5786	6582	7685	5661	10583	4859	7428	7930	6495	6232	6650	6165	4434	5895	5558	7627	4087	6811	3590	6760	6471
LTR59	19	10	17	13	14	20	6	17	8	15	13	13	13	17	24	17	14	11	9	9	11	6	14	7
MER11D	599	981	537	586	809	688	807	1191	603	952	733	655	611	733	613	456	634	691	961	415	869	389	623	731
LTR108a_Mam	30	39	37	34	30	50	28	40	18	36	50	43	35	40	28	25	45	37	41	23	18	17	38	36
GSATII	17	18	21	22	23	15	12	14	12	16	26	16	17	19	13	16	11	22	16	10	16	8	18	13
ERVL47-int	55	55	85	53	71	64	35	102	41	70	96	51	54	58	56	50	56	62	65	40	58	44	63	66
MER11C	1381	902	1100	952	875	1477	566	1713	916	1175	1514	1209	1158	1256	1145	885	1056	750	1040	770	1001	734	1152	1049
LTR54	716	586	741	657	773	956	325	1187	496	780	891	757	628	739	702	494	717	602	588	433	511	335	737	642
tRNA-Pro-CCY	0	0	1	0	3	0	2	1	1	1	2	3	2	0	0	3	0	1	1	0	1	0	1	2
MLT1F-int	599	374	701	555	453	655	368	744	402	601	797	671	439	540	493	322	410	400	427	349	326	248	498	420
MER6C	53	40	75	71	73	71	31	83	37	74	107	77	69	58	57	42	38	67	61	27	36	29	62	43
LTR16B	1191	1644	1112	1221	1339	1312	1516	1902	1145	1330	1389	1281	1135	1183	1223	1172	978	1466	1755	890	1440	783	1504	1275
MER6A	1472	1073	1041	979	1444	1666	787	1929	850	1350	1615	1131	1147	1201	1197	933	1227	1065	1124	824	1078	640	1338	1182
Zaphod3	423	502	375	346	510	555	377	675	313	512	488	396	405	398	373	298	390	439	517	274	428	203	434	401
Tigger15a	3971	4527	3292	3516	4939	5141	3435	7123	3287	5215	4849	3885	3696	4232	3935	2852	3980	4339	4986	2580	4289	2256	4296	4061
Tigger2b_Pri	2422	4786	2250	2709	3949	3132	3788	5422	2597	3752	2985	2864	2628	2854	2575	2047	2467	3834	4583	1819	4058	1619	3004	3084
Kanga11a	534	529	459	544	681	802	334	879	376	674	654	488	426	498	517	340	493	504	580	323	471	291	567	459
THE1D	6692	8778	6162	6528	7493	8816	6876	12208	5908	8678	8580	7336	6913	8020	7025	5125	6933	6875	9083	4636	8114	3971	8101	7685
Ricksha_c	1018	944	697	846	1007	1641	692	1524	686	1126	1121	846	836	1002	868	664	901	739	1087	516	973	558	1016	952
FordPrefect	1577	3900	1423	1867	2906	1865	3133	3947	1974	2718	1813	1945	1735	1964	1612	1309	1600	2767	3643	1138	3194	1127	1915	2312
Charlie10a	650	1068	813	868	997	879	921	1481	701	879	888	932	861	857	805	628	616	1040	1045	511	952	536	834	855
L1M3c	1978	3992	1803	2270	3142	2569	3103	4382	2142	2878	2277	2375	2155	2171	2037	1644	1824	3272	3717	1445	3203	1223	2358	2433
L1M3a	1762	3641	1654	2064	2831	1931	2966	3809	2008	2759	2066	2137	1798	2065	1782	1409	1685	2621	3503	1126	3021	1184	1963	2224
L1M3f	1346	1959	1227	1373	1694	1570	1506	2440	1171	1788	1642	1429	1283	1393	1298	1075	1264	1672	1931	805	1672	711	1443	1315
L1M3d	10682	22813	9626	12900	17688	12533	17907	23531	11773	15893	11539	12470	11540	11913	11169	8747	9285	18521	21224	7483	18857	6351	13259	13686
L1M3e	331	491	331	379	490	413	371	573	334	483	452	384	332	372	347	276	315	417	467	230	436	219	387	353
LTR47B4	27	14	28	18	20	26	20	42	5	32	38	24	28	25	15	14	25	22	24	14	23	9	20	14
MLT2C2	615	700	527	600	659	748	589	1023	499	781	772	608	577	624	597	406	560	579	793	386	657	345	661	632
MER92C	313	593	281	357	477	324	498	613	314	435	377	361	308	348	319	233	261	475	582	191	482	190	341	354
MER92B	568	601	516	566	519	753	420	832	502	603	691	634	511	638	603	445	501	464	571	288	535	307	611	521
SATR2	57	49	63	49	65	68	34	53	42	66	63	68	53	43	57	42	41	63	47	40	30	28	43	51
MER92D	46	20	42	43	47	77	28	63	31	58	56	34	41	41	50	36	45	33	42	37	36	18	35	37
LTR47B2	51	69	53	32	80	48	56	77	57	62	76	52	48	74	50	36	62	42	81	25	57	38	62	89
LTR47B3	63	37	48	24	40	50	24	48	22	30	50	58	37	35	51	46	44	45	41	40	35	27	63	55
LTR1A2	798	1636	727	892	1339	972	1294	1738	848	1220	972	923	854	976	810	660	798	1259	1547	621	1381	564	945	1004
MER51A	10055	20169	9198	12077	15131	11973	15722	20919	10404	13908	11218	12223	10586	10781	10262	7936	8487	16743	18850	6987	16463	5833	12767	11850
MER51B	220	198	213	207	210	285	147	333	174	236	257	240	180	223	220	150	203	184	206	150	211	112	215	218
LTR1A1	159	266	162	187	274	221	193	307	145	252	236	201	184	188	182	157	159	270	258	135	249	113	196	249
MER51D	199	110	139	101	118	159	98	210	81	132	164	127	108	121	141	102	94	90	105	84	78	35	134	130
MER51E	141	129	86	151	121	125	81	154	114	103	398	104	122	107	121	121	129	102	144	125	119	86	132	111
HERV4_I-int	583	512	566	637	426	600	320	794	376	510	736	660	440	489	540	401	491	487	488	320	392	297	605	464
LTR86C	48	37	38	45	60	63	26	65	34	52	73	57	55	63	55	35	45	40	51	42	43	26	54	38
MER45C	221	135	155	169	201	235	128	220	133	200	248	195	214	168	195	138	180	185	159	128	181	81	177	167
MER45B	829	1415	717	872	1204	1012	1138	1674	777	1097	1012	905	853	941	768	662	732	1174	1423	601	1206	494	964	961
L3b	3714	3907	3269	3419	4594	5066	2859	6060	2873	4392	4506	3786	3406	3870	3542	2563	3595	3898	4281	2416	3686	2139	4113	3532
LTR108e_Mam	9532	20767	8513	11652	15455	11511	16347	20807	10497	14057	10552	11694	10475	10459	9849	7735	8134	17151	19154	6770	16960	5734	11936	11970
MER75A	72	194	70	92	149	86	164	203	98	134	88	90	82	98	78	64	83	140	186	52	165	60	92	109
Tigger11a	534	712	523	531	759	898	438	1111	426	654	728	595	648	643	616	456	533	742	780	444	605	303	697	619
Ricksha	146	105	126	111	147	179	82	199	92	131	169	150	116	152	158	102	122	130	146	108	126	80	171	133
HERVL66-int	38	33	46	39	29	39	25	57	37	45	36	41	48	26	33	26	29	36	47	14	23	18	40	51
L1MA1	5016	8169	4551	5227	7981	6522	6289	9791	4863	7319	6489	5426	5341	5773	5350	4238	5103	6965	8128	3477	6978	3084	5831	5782
L1MA2	15495	20472	19151	19503	19446	16691	22367	25721	18067	18848	22307	23233	17580	18747	22469	13327	13800	21173	22342	12447	19667	14433	24448	19551
L1MA3	14403	23824	12823	15048	22182	18766	18250	28458	14168	20383	17537	16110	15568	16392	15303	11812	13924	21273	23552	9866	20590	8573	17085	16235
L1MA4	10647	16052	9510	10366	15882	13360	11904	20661	9940	14302	12789	11375	11059	12148	10960	8848	10606	13763	16202	7533	14212	6322	12065	11686
AluYc	15592	29887	13882	17288	23472	18175	23244	30297	15457	20533	17296	17948	16289	16391	15745	12621	13086	25740	28051	11027	24560	9067	18435	17967
L1MA6	7224	13277	6523	7784	11819	9336	10287	15885	7586	10897	8859	8210	7924	8844	7496	6203	7609	10729	13288	5172	11473	4687	8761	9242
L1MA7	11033	19340	9994	12174	17072	13730	14998	21863	11019	15818	13374	12565	11965	12037	11675	9202	10259	16916	18645	7771	16250	6703	13551	12888
Charlie29a	1614	1617	1532	1367	1603	1940	1249	2537	1225	1646	1953	1629	1552	1627	1570	1488	1304	1755	1823	1243	1611	944	2006	1555
L1MA9	13564	21224	12548	14139	20334	18049	16450	26343	13054	19115	17103	15342	14579	15548	14318	11012	13490	18656	21204	9400	18491	8290	16011	15416
MER4D1	961	1076	743	784	1068	1205	821	1545	691	1110	1062	869	856	972	917	659	855	918	1148	640	1013	503	992	959
THE1C-int	4661	1647	1846	2833	2085	2795	1535	2182	1229	1731	3485	2535	2092	1848	2992	2081	1855	3038	1605	1541	1661	1100	2989	1613
tRNA-Leu-TTG	1	1	0	0	0	0	0	0	1	1	1	0	1	0	1	0	0	0	0	0	0	0	0	0
tRNA-Gln-CAA	6	3	3	6	3	5	1	8	2	7	12	7	6	4	3	4	6	4	4	1	6	1	6	5
ERVL-int	355	351	318	368	432	456	338	556	291	452	469	381	358	396	356	220	372	356	427	237	356	212	415	412
tRNA-Leu-TTA	1	1	1	2	4	3	1	3	5	0	1	0	0	1	0	0	0	2	3	0	3	2	1	0
tRNA-Gln-CAG	5	1	6	5	12	1	2	4	4	1	4	6	4	6	3	5	4	3	2	2	0	3	8	3
_GAATG_n	58	3646	72	99	84	87	63	96	49	230	83	91	1115	1080	4863	4517	920	112	82	38	72	18	117	56
MLT1G-int	94	82	58	77	79	123	49	185	63	106	122	102	70	86	80	56	88	84	77	77	84	38	89	69
MER2B	1103	2140	1124	1150	1825	1467	1677	2424	1214	1706	1387	1343	1237	1303	1179	987	1098	1601	2067	788	1757	736	1420	1427
SSU-rRNA_Hsa	307320	194583	199335	281495	140076	263193	101700	180127	162797	122910	315666	242478	168287	158328	375266	219186	177409	236899	152301	209069	184991	170732	333510	169034
Charlie19a	1058	845	1007	891	1037	1289	760	1475	846	988	1324	1097	991	1075	1141	1076	1007	905	936	745	842	648	1172	980
MLT1-int	54	51	52	60	68	62	41	64	35	62	64	49	52	61	63	37	36	63	58	31	57	26	45	35
MLT1E2	3567	5742	3256	3618	4583	4257	4502	6854	3400	4716	4193	3958	3627	3985	3599	2615	3297	4340	5671	2419	4993	2174	4110	4136
MER21-int	743	636	626	599	691	957	480	1091	473	758	947	712	731	758	706	555	685	635	808	404	663	334	774	658
MLT1E1	758	553	667	574	678	1081	452	1032	467	776	832	666	661	700	697	560	621	537	654	490	623	326	748	680
tRNA-Asn-AAC	9	11	7	9	19	17	4	18	8	13	16	10	10	11	10	5	5	3	2	2	9	3	8	7
THE1A-int	1122	810	976	1087	1247	1721	574	1636	732	1185	1469	1142	1140	1117	1146	877	1089	981	960	746	850	571	1194	976
tRNA-Val-GTA	0	0	0	0	0	0	0	0	0	0	0	1	0	0	0	0	0	0	0	0	0	0	2	1
LTR72B	56	65	61	71	44	56	57	91	46	66	70	73	56	43	69	37	48	58	68	39	63	30	62	44
Charlie4z	3702	3452	3559	3258	6854	5700	2083	6122	2664	4317	4740	3946	3803	4456	4549	3270	4107	4467	4759	3287	3463	2231	4878	3997
Tigger1a_Mars	23	31	17	22	26	35	13	35	20	23	43	19	22	25	22	9	34	19	26	18	17	11	25	26
MLT1F2	4075	5373	3581	3780	4698	5151	4269	7384	3565	5183	4885	4085	4013	4611	3930	3049	3888	4209	5609	2778	4889	2423	4619	4507
Charlie4a	4379	6174	4862	4461	5850	6130	4588	8143	4437	5080	5038	4869	5130	5661	4700	4600	4199	6194	6062	3516	5414	2789	5873	5217
MLT1F1	2455	3739	2141	2401	3218	2983	2892	4622	2311	3173	2806	2685	2401	2740	2447	1850	2352	2984	3738	1640	3218	1399	2793	2720
tRNA-Cys-TGY	46	14	19	28	35	40	23	52	19	45	36	34	35	21	24	16	22	23	28	18	26	8	29	22
tRNA-Gln-CAA_	50	60	57	57	17	92	48	46	35	51	41	59	58	157	115	105	82	18	29	81	41	45	111	42
ERVL-E-int	3949	6314	3655	4087	5697	5005	5052	7964	3842	5674	4745	4242	4043	4681	4069	3069	4003	4901	6291	2701	5552	2606	4684	4826
X2_LINE	5	5	16	4	17	21	1	21	12	25	15	8	21	13	12	10	15	7	3	5	11	2	27	15
X7A_LINE	378	260	260	269	327	444	153	511	215	343	385	310	238	320	291	244	322	251	310	230	232	175	356	274
MER50-int	601	1083	523	596	877	747	812	980	574	725	659	621	703	565	650	487	542	832	1043	455	834	349	711	661
LTR54B	480	539	352	381	542	630	354	750	369	483	548	456	460	504	459	338	468	510	544	337	507	269	572	485
MamRep488	125	76	84	101	129	134	53	166	78	140	154	107	118	144	110	103	90	121	93	81	81	47	158	92
AluSx1	83306	105901	70460	73985	101544	91729	81471	124482	64077	81479	89365	84323	78040	79300	80418	63540	66340	105394	106265	52867	93121	42851	91426	79006
LTR102_Mam	230	179	197	187	227	317	140	416	150	260	256	205	156	243	230	172	200	222	263	179	194	125	215	220
PABL_B-int	130	144	117	134	140	158	124	228	108	136	222	139	136	147	126	101	151	111	143	82	122	88	140	122
MER41-int	2533	4390	2334	2668	3932	3265	3534	5360	2695	3788	3115	2821	2745	3181	2719	2009	2711	3616	4389	1732	3933	1650	3009	3279
LTR27D	109	41	89	100	26	96	22	54	31	27	162	102	86	40	73	78	28	47	41	54	34	11	96	46
L1MA4A	10138	15265	8991	9918	15674	13255	11282	19511	9132	13833	12097	10714	10839	11749	10749	8230	9936	13567	15312	6998	12810	5846	11981	11209
HERVIP10FH-int	1598	1235	1148	1124	1597	1929	835	2170	1001	1454	1713	1279	1341	1557	1276	959	1258	1214	1429	909	1483	766	1473	1315
tRNA-Met_	3	2	1	4	5	1	2	1	3	1	4	2	7	2	1	5	0	0	1	3	3	1	4	0
MER67D	121	125	153	136	146	204	116	213	121	136	202	185	156	169	201	130	127	146	143	96	104	117	155	190
MLT1H1	6180	14795	5409	6772	11085	7532	11699	15801	7602	10741	6882	7080	6376	7976	6140	4833	6529	9520	13904	4265	12364	4378	7218	9259
LTR22B2	33	9	49	28	25	41	11	18	17	29	44	43	34	18	42	29	18	39	17	25	15	20	52	17
AluYk4	5563	9990	4990	5815	8325	6359	7920	10662	5436	7135	6018	6211	5739	5925	5602	4475	4699	8823	9633	3776	8439	3283	6607	6380
MLT1M-int	0	0	0	0	0	0	0	1	0	0	0	0	0	0	0	0	0	0	0	0	0	0	0	0
X3_LINE	195	184	190	186	221	292	130	362	139	237	273	191	220	206	189	157	205	163	200	144	169	123	213	217
MER8	1548	1423	1422	1302	1467	2017	1122	2457	1187	1498	1782	1442	1267	1410	1506	1117	1485	1334	1625	1080	1382	829	1740	1470
tRNA-Leu-CTA	0	0	0	0	0	0	0	0	0	0	0	0	1	0	0	0	0	0	0	0	0	0	0	0
MSTC	3264	3912	3490	4211	3970	4790	3424	5842	3210	3663	4660	4441	3867	4387	4248	3662	3155	4693	4131	3004	3587	2221	5101	3999
LTR2752	33	40	41	41	58	48	27	45	30	37	57	45	39	48	41	27	32	33	42	19	33	27	41	23
LTR39-int	78	48	73	49	63	95	44	71	34	69	105	70	77	68	83	52	41	62	54	44	51	37	73	54
HSAT5	31	17	26	21	32	15	19	19	10	39	48	39	40	31	22	18	22	24	34	11	18	36	29	27
HSAT4	76	100	88	110	64	86	80	102	77	92	143	90	73	107	124	61	55	61	73	61	86	56	78	71
LTR22B1	75	67	67	78	69	76	47	109	34	99	129	106	95	72	96	48	71	52	66	36	63	44	68	50
HSAT6	0	0	0	0	0	0	0	0	0	0	1	1	0	1	0	0	0	0	0	0	0	0	0	0
LTR46-int	184	128	223	182	107	86	136	162	114	176	194	311	190	168	171	152	98	131	116	97	105	79	145	95
tRNA-Thr-ACG	0	0	0	0	0	3	0	1	0	0	0	0	0	0	0	0	0	0	0	0	0	0	0	0
L1P4b	36	57	27	46	75	44	39	57	32	54	52	31	41	73	53	40	52	45	51	17	39	22	39	55
L1PBa	6104	12401	5569	6741	10289	7639	9786	13639	6730	9534	7119	7039	6676	7250	6352	5144	6074	9660	11936	4267	10397	3933	7294	7716
L1ME3G	10931	11339	10198	9782	14104	15208	8279	18239	8313	13747	14004	11338	11177	11950	11846	8795	11105	11805	13446	8830	11172	6316	13364	11610
LTR16C	2587	2758	2072	2274	2638	3225	2086	3961	1907	2678	3001	2434	2461	2571	2510	2057	2227	2498	2978	1653	2724	1370	2674	2585
L1PBb	1875	4494	1745	2277	3395	2313	3652	4550	2284	3112	2164	2333	2114	2245	1975	1598	1853	3387	4185	1375	3688	1263	2350	2618
LTR16A	1303	1318	1046	1114	1286	1636	997	2167	902	1331	1521	1215	1258	1267	1228	1058	1061	1253	1341	822	1179	655	1326	1306
LTR16B2	907	1651	855	978	1322	1170	1334	1972	961	1347	1146	1124	965	1098	897	776	969	1175	1672	678	1414	596	1116	1335
SAR	6	136	6	4	6	8	0	2	3	6	1	3	96	36	375	478	31	11	1	7	1	0	585	0
MARNA	2198	2223	2202	2088	2711	2679	1794	3562	1943	2592	2816	2418	2089	2329	2304	1613	1963	2265	2427	1401	2119	1336	2618	2261
LTR16B1	371	266	317	271	334	380	138	441	208	307	472	317	358	291	336	316	283	294	289	225	228	141	378	254
LTR9A1	199	176	179	198	159	273	132	302	156	239	281	202	215	197	200	153	198	176	181	153	178	96	243	206
MER58D	624	506	428	459	544	729	294	841	330	567	591	505	495	530	566	350	532	528	616	370	477	242	593	583
MER58C	2311	3519	2150	2424	3097	2952	2790	4264	2131	2944	2663	2717	2450	2491	2316	1767	2041	3115	3525	1498	3062	1279	2663	2457
MER58B	3668	3490	3513	3225	4114	4724	2546	5466	2705	4108	4476	3885	3680	3719	3794	3023	3380	3781	3933	2510	3415	1892	4133	3682
MER58A	6807	6915	5933	6084	7585	8155	5463	10575	5169	7731	7804	6788	6147	6778	6300	4756	6082	6687	7312	4492	6664	3637	7326	6588
MamGypLTR2c	810	1861	797	948	1441	1029	1497	1997	970	1367	947	954	889	1032	880	736	881	1371	1808	633	1580	578	1063	1167
HSATI	7	7	11	9	8	6	4	14	11	11	8	8	19	10	14	5	12	11	13	1	9	5	10	9
Charlie3	305	263	227	260	290	307	179	451	213	304	329	282	254	298	261	192	281	242	292	187	224	166	263	249
L5	272	233	300	258	399	405	191	462	254	359	448	314	306	343	298	225	277	288	263	199	264	191	334	293
L2	54960	66413	47039	51057	64164	66739	49705	90186	43058	62133	63888	57371	55378	55408	53574	41297	47494	62456	68416	36049	60491	28707	60881	54633
Charlie7	6802	15481	6091	7481	12128	8532	12149	16788	8118	11561	7759	7742	7034	8538	6892	5371	7145	10603	14486	4912	12756	4721	8093	9747
Charlie4	54	48	39	36	47	72	31	89	26	66	75	58	51	43	34	27	54	55	55	37	38	33	44	38
Charlie5	1367	1100	1226	1170	1584	1952	778	2133	925	1415	1645	1351	1375	1341	1384	1044	1215	1440	1279	969	1149	651	1555	1204
MER39B	430	365	369	380	459	479	312	600	288	479	482	403	400	351	444	313	407	407	421	254	393	217	458	403
Charlie8	1559	1486	1417	1377	1662	1857	1140	2186	1148	1636	1919	1567	1387	1486	1485	1076	1219	1401	1604	965	1355	832	1526	1364
L1MC5	14842	20268	13443	14337	20132	18372	15654	26656	13005	19048	18397	16135	14751	15987	15298	11333	14022	18188	20582	9721	17981	8961	16869	15456
MER101-int	2915	5119	2763	3124	4267	3210	4238	5893	3200	4069	3408	3443	3187	3315	2912	2296	2618	4229	4921	2014	4502	1876	3460	3485
HSMAR1	1266	2080	1323	1398	1601	1718	1530	2361	1337	1854	1607	1375	1329	1488	1355	1020	1245	1484	1884	995	1849	836	1743	1479
LTR42	304	207	223	325	146	278	178	324	138	249	301	306	265	218	249	242	217	174	204	185	177	166	239	189
LTR41	829	738	736	736	964	1075	599	1218	596	894	979	894	787	878	858	638	746	969	853	536	744	451	987	791
HSMAR2	1834	2032	1731	1673	2096	2258	1537	3056	1349	2155	2228	1945	1742	1926	1805	1439	1730	2017	2060	1380	1951	1060	2127	1749
LTR46	139	85	123	106	114	99	93	136	67	124	167	147	111	88	97	81	82	109	82	66	79	61	90	86
LTR45	41	49	48	60	49	66	48	77	35	54	59	43	44	53	55	47	53	54	48	44	51	32	64	53
LTR44	311	404	238	290	416	412	314	554	225	336	327	284	260	297	248	195	268	332	400	159	398	158	325	345
LTR49	443	374	411	341	419	481	323	570	324	407	443	408	380	345	426	272	346	401	448	301	372	209	401	361
LTR48	1172	2101	1082	1123	1667	1253	1749	2315	1195	1626	1271	1253	1320	1334	1123	1036	1057	1571	2093	784	1744	731	1302	1404
AluYb9	860	2159	989	1059	1442	1110	1537	1389	794	1127	1202	970	1066	761	975	822	691	1995	2073	1017	1487	510	917	912
AluYb8	1480	1973	1465	1326	1888	1703	1465	1910	1113	1363	1695	1505	1542	1391	1532	1260	1206	2191	2039	1147	1668	793	1546	1297
LTR38C	105	193	93	108	142	112	161	188	101	127	119	113	122	112	98	96	80	157	175	79	146	59	118	115
LTR38B	83	92	85	81	111	139	47	155	63	115	122	120	90	102	100	102	115	108	102	73	96	41	101	87
tRNA-Leu-CTG	12	12	14	11	1	25	2	9	2	5	11	6	4	10	6	4	11	5	6	5	7	1	12	8
Tigger4a	4381	7346	3971	4640	6497	5356	5599	8763	4393	6107	5239	4920	4471	4974	4527	3456	4289	5980	7284	2958	6359	2672	5119	5084
LTR26B	55	66	34	33	56	85	20	74	39	43	44	39	49	49	54	27	52	78	56	32	41	17	44	61
LTR26C	236	363	196	238	335	293	268	481	198	315	285	271	261	297	245	175	248	285	365	193	337	125	282	300
LTR26D	82	52	57	53	55	85	28	77	55	55	74	75	50	68	70	57	61	53	54	35	61	31	74	67
LTR26E	68	38	49	81	42	43	53	46	32	38	81	67	33	47	55	51	43	58	49	38	44	53	65	49
MER9a2	318	355	344	372	330	397	329	474	269	332	473	401	330	291	323	234	267	348	415	213	295	217	348	287
HERV15-int	210	149	220	266	179	158	97	257	164	201	234	266	190	152	178	131	172	139	179	102	109	153	198	136
L1MB8	20065	27192	17812	18663	28582	25687	20261	36851	17107	25797	23544	21035	19973	21446	19665	15710	19295	23920	28406	13333	24473	11316	22376	20944
Charlie14a	284	208	276	340	329	336	189	430	229	265	404	396	282	279	309	271	259	294	289	208	231	190	373	236
HERV-Fc2-int	0	0	0	1	1	0	1	1	1	2	2	0	0	0	0	1	0	2	0	0	0	0	0	2
L1MB1	3808	5196	3537	3909	5769	4960	3955	6981	3468	5405	4769	4091	3979	4239	4015	3077	3830	4939	5353	2611	4595	2165	4485	3954
L1MB3	22439	32183	19003	20586	31565	26914	24418	41346	19127	28586	25721	23026	22023	23947	21568	17242	21401	27336	32474	14484	27938	12921	24647	24050
L1MB2	19344	32491	17703	19736	37483	27729	23955	40183	18751	29229	23406	21658	20723	23651	21731	16243	20944	29994	35548	15667	29420	12378	24970	24270
L1MB5	13146	18484	11585	12679	17482	16497	13839	23611	11212	15948	15155	13372	12757	13462	12903	10727	11898	16698	18773	9003	16224	7164	15301	13853
L1MB4	17601	23605	15544	17321	23906	23078	17410	31573	14403	20851	20589	18526	16942	18678	17685	14478	15693	22330	23965	11903	21138	9594	19031	18196
AluJr4	17005	21672	14918	15353	19883	20973	16555	28023	13481	19324	19718	17542	16559	17704	17034	12653	15307	18899	22655	11248	19728	9592	19256	17697
L1P4a	2267	5078	2097	2800	3921	2721	4084	5161	2637	3625	2669	2775	2583	2679	2398	1912	2164	3980	4725	1613	4176	1486	2757	2931
MamRep4096	658	404	541	509	831	819	342	756	359	519	728	516	521	566	755	505	578	755	626	500	498	315	792	606
MER135	154	117	152	150	181	242	85	229	110	187	195	154	166	165	176	133	139	166	143	110	127	83	177	137
THE1-int	216	313	231	241	315	295	231	394	202	292	323	287	224	263	215	159	234	306	341	139	262	144	256	252
HERVS71-int	315	243	281	271	297	303	273	311	230	244	314	288	366	229	285	244	218	238	320	226	234	183	358	276
MIR	77422	71703	66687	67482	83512	96445	53285	118213	54251	83679	92076	77677	70478	75459	72035	54422	68568	71568	79396	49055	69524	40332	81473	71128
HERVK11-int	545	414	589	408	401	588	267	622	464	493	748	613	635	401	468	345	496	320	405	376	300	239	496	439
ACRO1	27	42	19	17	18	9	10	14	9	15	35	24	45	54	96	68	38	18	15	9	15	13	11	19
LTR90A	678	508	769	795	677	798	609	1065	626	563	679	714	623	768	663	609	587	692	579	598	583	439	786	813
LTR90B	146	169	142	137	179	195	106	292	118	194	179	149	167	147	165	124	147	161	187	116	151	84	189	184
MER65C	588	394	536	490	413	522	319	627	384	435	672	506	465	445	553	373	397	415	492	306	351	235	556	386
MER65B	202	294	152	210	249	219	248	327	174	238	225	208	198	174	153	130	159	240	289	128	249	96	216	199
MER65A	1655	3143	1462	1809	2414	1872	2403	3302	1628	2306	1809	1805	1674	1795	1657	1329	1459	2566	2953	1111	2598	967	1893	1993
HERVK3-int	521	333	490	513	391	406	293	594	359	517	570	591	439	383	393	245	307	374	334	287	293	253	420	362
L1ME2z	8615	14037	7591	8819	12766	10531	10774	16687	8156	11710	10057	9371	8741	9493	8625	6681	8107	11834	13901	5673	12100	5084	9758	9749
L1PA11	12839	25139	11176	14106	21487	15620	19758	28353	13811	19546	14895	14509	13720	15575	13303	10406	12608	19975	24294	8679	21162	8189	15064	16446
Tigger19a	2355	2125	2351	2345	2653	2974	1622	3756	1959	2646	2911	2563	2252	2523	2436	1950	2206	2510	2387	1621	2079	1397	2860	2238
LTR91	48	31	36	28	31	51	12	60	21	40	43	43	52	34	25	22	30	26	27	34	29	16	36	38
Charlie1a	5477	5605	4956	4746	6583	7072	3992	8792	4088	6668	6663	5505	5164	5502	5531	4106	5281	5941	6277	3543	5184	3002	6114	5222
Charlie1b	5341	9789	4782	5936	8262	6703	7694	11157	5544	7711	6169	6328	5589	6085	5609	4429	4960	8061	9500	3842	8322	3349	6458	6348
PRIMA41-int	183	270	141	200	267	187	201	320	182	250	246	205	168	246	153	118	182	185	263	114	241	125	197	179
SST1	46	59	49	47	50	57	41	61	25	49	62	60	45	48	48	43	43	61	56	32	39	22	40	42
MER54A	551	829	524	585	724	730	603	1031	490	682	679	640	511	616	571	497	520	700	787	362	742	364	640	671
MER103C	8211	12002	7419	8704	10815	10389	9275	14620	7254	9985	9677	9519	8514	8500	8490	6696	7189	11233	11853	5991	10349	4473	9591	8463
MER51-int	288	302	301	286	375	422	256	514	278	418	412	362	359	342	307	219	278	285	331	227	287	186	421	332
MER67C	1126	2179	1084	1238	1725	1555	1654	2553	1148	1625	1348	1395	1106	1374	1271	963	1087	1551	2069	824	1770	754	1324	1378
AluJo	54808	60209	47097	46526	60000	64864	45678	79964	39566	53568	62421	55293	51598	53065	53176	40843	45633	58785	64168	35064	56436	28162	60344	51522
SVA_C	1002	463	557	553	379	736	336	768	342	515	715	600	567	595	664	476	446	403	509	446	488	276	703	514
LTR1D1	132	99	107	111	226	169	100	177	89	158	190	98	137	143	134	83	145	116	132	113	133	74	164	130
MamGypLTR3a	1198	2498	1389	1519	1985	1507	2117	2668	1450	1793	1577	1700	1481	1538	1427	1188	1232	2076	2421	967	2154	926	1692	1688
ERV3-16A3_I-int	3266	2608	2695	3114	2973	3456	2054	4152	2190	2703	3557	3328	2657	2943	3100	2463	2376	3014	2690	1698	2302	1599	3329	2965
MER34A1	367	323	349	378	387	504	244	522	296	375	472	363	364	414	410	346	299	398	344	218	291	201	472	323
Tigger16a	1309	2051	1127	1182	1986	1813	1567	2691	1342	1997	1650	1397	1344	1649	1392	988	1466	1431	2165	888	1858	863	1497	1630
THE1B-int	4612	5922	4068	4578	5996	6041	4558	7732	3806	5446	5806	4906	4595	4710	4774	3816	4373	5541	5984	3213	5461	2677	5381	4860
Tigger9a	981	1248	903	1057	1233	1495	988	1972	841	1364	1439	1187	1062	1289	1111	911	1020	1036	1417	831	1239	576	1141	1120
Tigger9b	662	904	614	640	884	868	687	1175	551	862	824	702	683	697	638	514	639	824	917	462	821	374	770	722
MER57A-int	1149	947	928	914	1154	1532	624	1657	761	1165	1194	981	1015	1116	1210	754	1045	1132	1119	879	1083	565	1173	1045
Charlie18a	2091	3187	1802	2089	2822	2620	2341	3914	1833	2622	2295	2189	2035	2108	2031	1472	1731	3007	3100	1378	2767	1183	2508	2222
LTR16D	2715	6185	2463	3179	4649	3308	4978	6343	3205	4314	3073	3310	2949	3206	2801	2266	2588	4685	5814	1956	5065	1775	3336	3614
AluSq10	2735	1927	2247	1956	2603	2786	1477	2881	1520	1834	2805	2436	2241	2306	2470	2024	1963	2668	2197	1580	1896	1215	2751	2050
AluJr	63531	74569	54705	55053	71555	75166	57180	97747	47397	65469	72711	64469	60056	62549	62700	47771	54707	69255	78634	41497	69394	33478	70480	62121
Charlie10	637	1045	613	709	910	717	850	1189	686	854	859	698	762	763	661	506	641	909	1103	465	873	442	798	729
Charlie11	60	54	73	59	101	93	30	106	56	105	116	74	73	72	76	74	73	87	76	51	66	40	88	70
Charlie12	16	14	28	36	25	20	14	25	31	28	27	20	17	16	13	11	16	25	9	15	13	8	19	20
L1MEg1	1059	1379	865	927	1305	1308	1104	1836	879	1315	1139	1028	1025	1099	1044	743	947	1204	1536	593	1301	557	1153	1030
L1MEg2	1182	2525	1084	1414	1977	1438	2053	2750	1380	1935	1447	1412	1294	1352	1187	958	1124	1989	2382	866	2160	776	1489	1538
Charlie17	396	385	448	387	509	590	275	695	340	500	672	511	477	499	454	341	408	518	428	273	365	254	564	425
MER110A	2218	5395	2046	2682	4077	2685	4409	5420	2764	3761	2558	2710	2498	2690	2274	1835	2222	4015	5093	1615	4454	1571	2784	3137
HERVE-int	447	246	355	391	415	290	213	501	232	380	534	429	373	314	323	278	297	234	301	301	280	181	390	286
MLT1L	5020	6167	4817	5061	6036	6231	4982	8670	4526	6266	6080	5397	5015	5537	5212	3723	4793	5700	6648	3321	5719	3148	6094	5626
MLT1H1-int	100	85	87	75	89	117	65	96	53	100	127	92	112	96	95	56	82	99	95	60	62	78	91	64
HUERS-P2-int	160	315	144	203	278	233	247	377	179	259	243	203	193	214	204	132	170	232	332	121	264	122	202	205
MLT1E3-int	54	29	22	37	38	56	22	77	28	54	68	42	41	38	43	27	32	40	42	28	30	23	41	28
Kanga1	297	386	301	281	401	395	254	462	258	346	406	353	322	319	317	244	285	318	404	199	315	184	360	285
MamGyp-int	92	72	108	84	82	90	48	113	87	76	129	111	93	81	117	77	106	102	79	63	51	53	132	101
LTR22E	136	103	149	158	104	164	98	142	124	155	152	141	138	118	131	87	108	79	137	92	114	76	154	124
MER76-int	72	47	56	55	68	83	36	94	38	93	107	65	44	58	52	31	49	62	55	32	57	37	70	56
ERVL-B4-int	2863	4654	2773	3069	3837	3771	3707	5689	2844	4003	3562	3289	3066	3244	2865	2339	2810	3615	4644	1986	3990	1814	3400	3437
LTR22B	82	54	50	70	78	57	45	117	48	86	77	87	83	75	75	59	65	57	55	31	55	33	62	66
LTR22C	36	15	22	12	16	9	7	23	16	13	33	48	8	13	16	22	12	7	8	6	10	7	12	14
MER81	850	879	679	682	873	958	658	1301	552	895	922	798	696	725	742	601	698	662	892	545	762	400	861	757
MLT1H2	1786	2329	1652	1700	2149	2336	1696	3274	1522	2197	2279	1806	1680	2013	1796	1476	1807	1778	2433	1196	2125	1089	1946	1875
UCON23	20	10	36	19	15	20	17	20	23	14	41	36	22	20	23	23	18	37	22	10	22	13	37	21
MST-int	1746	2516	2954	3485	3105	3494	2649	3827	2388	1773	3610	3944	3046	3552	3656	3579	1981	5132	2719	2696	2457	1655	4604	3117
GSATX	4	4	3	2	4	6	2	3	3	3	5	4	6	6	4	3	6	5	4	1	2	2	3	5
HERVH-int	6629	5361	4249	5178	4005	4487	2998	6741	3082	4149	5365	4818	6193	6086	5479	5793	4528	3438	4605	4085	4805	3091	6198	4634
AluSg4	6771	7848	5903	5726	8090	7366	6114	9523	4980	6295	7252	6787	6327	6363	6558	5252	5438	8336	8275	4314	7115	3450	7261	6204
LTR23-int	119	169	123	107	152	133	139	205	98	141	165	163	128	117	132	85	125	166	177	80	166	68	163	117
LTR88c	133	113	122	150	132	211	97	212	93	156	186	122	155	162	153	157	138	149	139	102	120	110	142	150
MamTip1	571	938	572	675	814	739	739	1065	562	709	755	743	593	672	707	480	539	918	927	474	775	331	743	634
MamTip3	389	550	370	420	532	495	405	680	340	588	469	443	407	402	419	316	414	470	555	321	467	207	472	430
MamTip2	2020	2281	1919	2148	2243	2538	1796	3174	1737	2374	2535	2223	2115	2193	2149	1685	1904	2209	2430	1419	2177	1147	2421	2143
THE1C	4728	5883	4280	4485	5334	5990	4659	8363	4109	6072	5974	4754	4665	5459	4840	3490	4760	4811	6120	3175	5693	2779	5388	5200
THE1B	9054	8226	8585	8262	8433	12373	6331	14470	6923	10327	11650	8683	9127	10235	9254	6906	9458	6869	9453	6299	8262	5331	10214	9340
THE1A	3830	6055	3443	3812	5127	4791	4791	7325	3804	5273	4378	3944	3723	4373	3665	2751	3727	4592	6007	2613	5315	2325	4374	4326
MER84	375	665	360	380	491	425	554	722	394	523	388	427	409	418	418	298	379	511	668	242	586	242	396	489
MER4CL34	771	1313	680	804	1043	1020	1009	1578	688	1043	987	887	832	849	824	638	724	1148	1277	538	1141	464	867	913
LTR1	108	72	85	133	104	120	55	104	65	81	115	80	82	69	88	52	78	101	87	44	54	55	94	95
HERV1_I-int	313	60	253	255	71	430	59	104	57	86	470	277	261	110	301	262	92	292	46	220	98	49	324	94
LTR53B	27	18	27	26	23	41	20	51	24	46	34	40	33	29	29	25	22	28	25	17	25	12	40	30
LSAU	4	4	3	8	3	7	1	4	4	0	3	6	4	7	9	5	3	5	5	7	3	2	5	4
L1M4c	23237	18922	18967	12274	37684	16639	13216	35186	12560	20174	14437	25939	13414	20515	13115	6825	10570	18107	20675	7400	18316	8450	12637	16900
L1M4b	6200	10110	5371	6426	9306	7790	7919	12100	5946	8380	7383	6781	6334	6960	6326	4944	5775	8257	9870	4207	8597	3663	7110	7068
LTR109A2	7	6	7	4	5	7	3	6	2	7	4	5	6	3	4	8	3	8	4	2	6	3	4	3
Plat_L3	1571	1248	1367	1320	1623	1877	907	2380	1187	1790	2076	1646	1487	1541	1507	1013	1369	1246	1474	953	1281	890	1648	1422
tRNA-Pro-CCA	7	21	8	10	13	10	19	17	10	12	10	10	9	10	7	7	7	16	22	6	17	5	11	10
tRNA-Pro-CCG	0	0	0	0	0	0	0	0	0	1	0	0	0	0	1	0	0	0	0	0	0	0	0	0
X6A_LINE	60	27	39	57	58	45	26	66	55	52	65	47	59	47	50	35	55	44	55	28	28	24	54	50
LTR06	16	35	22	20	33	25	22	28	22	24	23	22	23	31	22	27	31	22	37	21	31	14	34	32
MER101	193	125	151	184	113	209	96	241	108	198	196	189	160	167	158	154	154	171	180	81	164	93	185	140
HERVL32-int	21	18	23	25	21	27	13	36	22	32	28	18	18	26	24	11	15	16	18	16	25	11	24	20
L1PREC2	17039	34782	15124	18659	28988	20724	26716	38353	19221	26278	19497	19448	18918	20542	17644	14564	16359	27121	32508	11693	28881	11082	20469	22087
MamGypLTR2b	168	177	123	137	156	270	123	267	103	154	218	154	177	143	181	161	147	125	183	140	152	88	155	143
MER105	436	336	323	343	455	577	221	700	310	477	482	430	396	389	397	287	453	344	436	253	350	239	410	425
MER104	987	773	937	846	1135	1208	550	1430	740	1072	1233	1047	888	957	1047	753	935	878	885	634	699	489	1092	849
MER67B	267	188	212	215	193	239	146	314	157	265	316	235	219	251	235	150	233	163	251	150	186	138	236	217
U13_	105	98	93	89	124	117	67	176	66	107	129	143	85	110	93	70	85	99	97	70	98	48	83	109
tRNA-His-CAY_	14	8	20	20	12	27	6	18	10	19	32	16	25	27	15	8	20	17	15	6	9	13	18	5
HERVK-int	1022	668	824	892	884	989	423	1250	673	851	1057	1090	743	810	920	722	728	821	611	529	572	473	778	618
AluSx4	31477	73246	28310	35100	56868	37154	58069	75516	37807	50681	35037	36232	33188	39315	31915	25130	31362	52221	68872	21664	60966	21681	37801	44438
LTR38A1	60	70	54	52	52	53	47	69	38	65	64	43	64	45	54	48	44	70	56	28	57	24	42	38
AluYf5	451	257	429	329	439	448	200	408	271	276	466	416	413	397	452	359	313	534	320	265	271	225	507	312
AluYf4	3572	6058	3248	3600	5147	4012	4785	6349	3386	4310	3912	3907	3703	3771	3577	2938	2962	5555	5874	2435	5124	2068	4224	3933
AluSx3	32509	49261	28000	30920	43734	36582	38216	55005	28078	36501	35327	34634	31513	32945	31882	25320	26985	45216	47927	21270	42346	17961	36906	33998
L1HS	3160	4641	2896	3028	5654	4781	3084	6502	2921	5018	4375	3215	3739	4288	3592	2661	3897	3718	4645	2183	3767	2035	3627	3464
Charlie1	3294	4189	2967	3168	3978	3562	3408	5168	2705	3459	3653	3497	3058	3160	3320	2617	2631	4095	4375	2169	3733	1898	3755	3160
MER21C	10201	10208	8387	8905	9423	11564	7117	14340	7125	9417	10992	9521	7803	8881	9604	7459	8355	9246	10487	6675	10118	5735	10241	9443
MER21B	3972	5457	3249	3689	4772	4593	4310	7121	3317	4951	4402	4119	3784	4078	3564	2803	3519	4288	5709	2425	4828	2248	4313	4294
MER21A	3602	6463	3094	3765	5266	4252	5209	7364	3619	5142	4111	3914	3729	3843	3609	2729	3352	5141	6326	2431	5653	2202	4122	4305
tRNA-Ser-TCG	0	0	0	0	0	0	0	0	0	0	0	2	1	0	0	0	0	0	0	0	0	0	0	2
Charlie6	390	291	380	320	394	361	235	544	260	326	424	360	327	374	364	265	270	368	328	185	289	216	387	255
MIR3	36945	27624	31901	31853	34417	43680	21168	50251	24505	34695	43931	36200	32097	34964	33838	27694	31232	29816	31429	24151	28349	18596	38930	32067
L3	26193	22416	23774	23532	27093	32824	16488	39763	18622	28115	31351	25669	24488	27249	26035	19535	23865	24613	25705	17198	23451	13864	29337	24406
Charlie21a	465	397	436	479	607	721	283	828	327	514	616	503	448	479	483	395	452	487	440	323	453	247	551	461
ERV24B_Prim-int	205	320	188	228	299	230	292	367	211	265	281	248	207	264	222	166	203	261	359	143	298	148	240	268
MER68-int	192	116	146	143	166	182	127	213	115	149	241	201	190	151	184	117	130	144	179	99	117	85	204	116
L1M2a1	411	341	277	288	287	405	182	606	209	333	406	328	265	312	296	290	326	222	332	190	244	147	277	228
MER88	69	37	34	34	52	46	33	62	31	51	68	40	43	38	37	31	34	26	35	26	20	18	28	23
LTR75_1	60	41	44	35	35	45	20	47	24	46	51	50	55	37	44	42	39	32	46	29	31	20	46	38
MER57E1	854	1965	762	992	1536	1006	1564	2009	1036	1449	983	1021	952	1019	884	699	863	1416	1855	614	1667	603	1060	1217
MER4A1_	248	217	224	214	208	285	190	321	191	231	252	287	216	213	241	178	209	244	262	160	201	143	256	213
MER57E3	450	289	236	321	361	429	176	471	214	311	412	292	224	287	323	194	294	313	319	181	286	173	268	230
HERVK14-int	1155	2579	1056	1339	1971	1329	2080	2657	1345	1851	1367	1388	1257	1333	1193	908	1142	1915	2477	792	2091	780	1349	1571
L4_A_Mam	3590	4662	3158	3327	4776	4978	3438	6649	3010	4842	4457	3707	3550	3997	3706	2866	3678	4144	4727	2530	4214	2062	4155	3807
tRNA-Ser-TCA	0	0	0	0	0	0	0	0	0	0	0	0	0	0	0	0	0	0	0	0	0	0	0	0
MER85	308	299	342	371	421	405	217	560	296	335	447	337	293	394	339	365	298	325	342	308	277	231	419	329
LTR16A2	1229	1800	909	1127	1513	1383	1460	2138	1007	1518	1209	1149	1047	1132	1045	901	998	1478	1847	801	1654	610	1323	1238
LTR16A1	2022	3886	1823	2203	3163	2490	3195	4365	2148	3030	2349	2327	2168	2379	2081	1676	1998	3019	3752	1494	3365	1339	2375	2538
LTR19-int	973	1468	963	1123	1186	1014	1185	1696	852	1179	1329	1200	1228	830	899	730	735	1292	1450	591	1175	451	1135	967
LTR71A	65	55	63	56	89	96	49	118	62	88	93	70	89	65	65	52	51	57	63	47	42	44	70	67
LTR71B	115	86	82	83	97	103	60	118	54	85	104	106	100	86	113	68	73	98	84	44	75	49	96	69
Charlie9	765	848	718	755	1009	943	681	1253	599	849	930	791	710	716	725	598	604	839	893	561	812	405	822	744
MER61C	73	69	81	73	86	79	49	91	49	76	114	76	64	77	64	45	61	79	61	54	51	49	92	71
MER61B	5758	13334	4644	6505	9941	6617	10452	13460	6871	9167	6162	6421	5945	7158	5692	4471	5686	9408	12172	3782	10886	3863	6859	7857
MER61A	170	153	166	181	236	244	112	223	129	197	270	188	182	189	183	159	176	200	164	133	158	79	262	188
Tigger5b	750	569	651	678	795	942	403	974	508	800	934	779	702	729	658	565	633	706	670	440	502	401	733	573
MER61F	160	118	152	116	107	179	96	180	112	141	150	152	166	145	156	106	111	157	155	132	180	83	180	166
MER61E	136	116	133	145	65	167	77	156	69	80	122	130	154	155	125	188	80	45	124	102	89	60	139	107
MER61D	114	121	99	125	133	137	112	154	91	112	142	139	106	89	104	88	108	120	134	84	107	62	120	99
MER136	55	55	92	91	95	113	53	117	55	68	100	86	74	78	86	77	73	114	68	53	66	38	83	70
MER75	216	380	207	271	369	303	246	520	234	349	284	266	268	268	237	188	244	318	368	204	295	154	349	287
MER76	1071	2547	1025	1245	1917	1336	2083	2888	1336	1835	1266	1317	1211	1409	1091	890	1071	1936	2387	819	2138	768	1280	1545
MER77	1432	2001	1387	1520	1768	1873	1650	2675	1353	1927	1907	1626	1503	1616	1426	1079	1358	1643	2131	1031	1827	838	1629	1608
MER72	324	330	301	290	330	330	282	443	242	309	379	326	311	327	330	294	285	368	352	240	301	168	355	291
MER73	96	103	83	94	99	134	68	114	71	101	121	112	112	113	113	93	98	118	108	60	96	67	132	93
L1MC5a	19928	24323	17279	19125	24321	24500	18173	33332	15545	23716	22945	20613	19555	18894	19243	14588	17258	23983	24977	12882	21540	10084	21942	19122
Helitron1Na_Mam	79	59	61	51	67	88	30	120	61	78	71	70	71	80	66	35	99	70	67	41	60	31	79	68
LTR12C	5600	4929	3795	4854	4345	5878	3689	5167	3042	3978	6000	5233	4014	4350	5498	4602	3728	4921	4218	4663	4030	2922	5715	3756
LTR12B	182	151	216	233	175	281	89	242	109	159	295	234	267	167	260	225	149	216	141	168	148	114	292	166
MER61-int	3952	7950	3343	4688	5996	4786	6141	8334	4073	5627	4491	4642	4283	4323	3920	3164	3491	6569	7473	2724	6446	2388	4696	4777
tRNA-Ile-ATA	5	10	7	4	7	12	2	10	3	9	9	8	7	13	12	1	6	2	10	8	3	5	2	10
LTR12F	305	264	294	291	337	409	169	467	219	353	404	307	308	282	311	245	250	261	275	246	256	182	330	270
LTR12E	195	217	173	156	187	231	98	223	131	179	257	204	188	169	171	212	193	150	167	226	137	105	220	152
LTR12D	493	428	479	417	500	635	210	637	387	500	674	543	445	438	516	563	487	363	405	450	443	274	559	426
tRNA-Met	8	1	6	5	16	21	3	11	10	4	7	9	12	9	6	7	7	13	9	5	5	6	10	5
HERV30-int	68	64	93	69	71	86	53	89	61	91	89	79	69	68	75	92	72	64	59	26	100	36	92	78
tRNA-Ser-TCY	23	5	15	12	14	13	6	15	10	11	20	21	15	4	13	4	5	14	4	5	6	6	11	8
U13	88	81	68	59	79	117	46	115	55	79	71	70	76	86	105	76	74	56	84	43	55	34	112	103
LTR47A2	159	247	205	231	238	247	230	348	182	248	287	235	207	215	232	177	157	264	279	114	231	116	280	212
LTR40a	621	611	511	575	625	901	415	1037	494	770	751	618	622	652	603	492	563	619	678	436	609	334	658	607
LTR40b	419	558	378	380	489	571	403	785	364	540	524	401	398	445	390	327	430	408	576	318	490	263	478	470
LTR33A_	448	350	380	338	407	546	249	593	286	467	549	447	369	426	350	296	395	343	381	285	338	224	443	389
LTR12_	284	255	288	262	304	403	147	394	217	302	413	329	332	280	315	299	258	261	284	235	291	193	396	290
L4_C_Mam	2316	2505	2105	2177	2895	3178	1717	4194	1936	3000	2794	2330	2169	2474	2341	1669	2315	2319	2730	1524	2299	1251	2515	2439
Eulor9C	19	32	27	33	43	46	16	44	19	38	31	33	31	33	29	20	31	29	43	25	33	13	40	37
Eulor9B	15	3	12	15	10	16	6	28	14	13	23	15	8	8	15	2	17	10	18	5	4	8	10	7
tRNA-Met-i	0	1	4	3	1	2	1	3	0	2	5	1	3	1	2	0	0	3	2	3	0	0	2	1
MER123	8	4	10	5	12	6	11	18	3	7	6	11	8	15	8	10	6	5	3	3	7	10	5	8
BSR_Beta	502	626	573	692	540	545	490	856	411	586	815	577	502	514	504	449	523	511	651	405	507	287	586	501
LTR2	794	1047	784	790	994	926	873	1364	697	902	942	915	787	825	856	704	726	957	1065	525	982	487	824	831
MER2	5902	6793	5816	5686	7755	8057	5031	10544	4774	7361	7427	6394	5970	6570	6529	4577	5701	6778	7257	4153	6136	3621	6712	6018
MER3	5471	5408	4683	4856	5759	6606	4044	8502	4030	5912	6511	5313	4922	5286	4914	3903	4776	4951	5696	3312	5001	2903	5871	4815
Arthur1C	1848	3117	1735	2210	2394	2405	2467	3234	1531	2178	2027	2240	1933	1597	1740	1520	1308	3374	3060	1303	2676	1015	2217	1788
HERVL74-int	469	891	469	463	753	478	758	959	526	694	592	585	496	556	468	375	452	677	869	285	744	322	527	584
Arthur1A	291	249	215	189	339	313	198	435	188	304	305	230	217	268	218	198	248	208	316	156	231	135	299	263
HERV1_LTRa	14	18	12	21	22	24	11	13	11	20	18	16	17	17	21	19	11	15	12	9	13	11	25	16
HERV1_LTRc	24	30	31	20	26	37	13	38	24	28	43	42	24	36	48	48	23	63	19	35	31	14	52	24
HERV1_LTRb	29	14	20	14	14	16	11	24	11	20	19	20	22	22	20	11	24	12	25	20	12	8	24	22
HERV1_LTRe	37	8	25	17	3	25	2	3	3	2	20	17	17	5	27	8	3	14	7	17	5	1	16	2
HERV1_LTRd	24	11	31	36	23	32	6	23	11	12	6	36	30	10	41	42	27	38	16	25	24	14	14	26
MER4-int	14729	29855	12891	17084	23162	17341	23312	31970	15188	21117	15794	17231	15515	15950	15051	12068	12610	24617	27379	10114	24410	8522	18175	17695
Tigger4b	1600	1342	1460	1475	1695	2209	890	2289	1024	1954	2042	1550	1558	1503	1652	1207	1502	1550	1486	1134	1336	818	1826	1289
MER106B	933	1805	795	973	1442	1059	1304	2026	1010	1319	1003	1065	903	1040	865	696	898	1356	1596	628	1482	545	1036	1102
MER106A	274	215	195	210	283	354	138	372	155	306	291	244	211	222	222	159	244	245	218	173	181	112	254	196
MamGypLTR1a	149	130	124	147	169	199	112	235	94	173	195	167	144	127	162	113	145	139	135	105	128	63	148	126
L1M3de	324	589	260	316	523	388	464	755	352	579	378	356	335	384	305	273	361	395	559	188	505	229	364	409
MamGypLTR1b	625	497	623	613	539	905	333	947	412	588	813	682	600	613	605	548	542	535	522	481	528	359	750	556
MamGypLTR1d	128	133	126	133	112	205	81	205	100	165	174	156	118	141	125	124	111	138	129	85	146	77	145	144
L1PA15-16	2901	6621	2585	3352	5363	3713	5200	7237	3482	4880	3303	3255	3184	3831	2986	2440	3165	4603	6254	2132	5530	2023	3527	4100
MER44D	299	305	315	303	428	464	201	501	234	433	432	345	310	348	332	263	314	311	340	201	274	175	398	342
MER113	2801	2782	2780	2753	3068	3375	2111	4178	2151	2945	3692	3157	2815	2731	2962	2146	2374	2926	2988	2134	2582	1491	3063	2466
LTR3B_	122	90	84	119	89	138	62	143	76	96	131	127	127	107	112	88	91	84	91	70	88	56	117	83
HERV-Fc2_LTR	0	1	0	0	0	1	0	0	0	0	0	0	0	0	0	0	0	0	0	0	0	0	0	0
MER84-int	45	29	44	41	43	39	21	46	23	31	48	39	25	46	54	29	45	38	28	23	26	24	37	34
MER41A	2145	2905	1841	1864	2471	2791	2221	3773	1940	2522	2507	2244	2130	2179	2067	1595	1965	2271	2914	1548	2612	1203	2457	2338
MER66-int	928	1807	879	1014	1495	1171	1441	1959	1005	1461	1115	1150	1058	1090	973	794	936	1357	1735	655	1482	607	1102	1166
TAR1	14	15	11	13	16	20	7	23	11	14	27	25	15	14	12	11	15	12	10	3	11	14	17	15
Tigger16b	676	543	620	650	661	851	403	1036	504	746	872	659	608	771	796	599	678	746	728	504	573	383	787	667
MER74C	37	47	35	56	32	50	47	53	52	62	72	44	53	43	37	58	55	26	41	38	46	31	34	37
MLT2A1	2203	1509	1817	1703	1461	2519	1207	2688	1235	2022	2516	1874	1859	1888	1735	1461	1707	1381	1780	1304	1633	948	2067	1664
MLT1E-int	0	0	1	0	0	0	0	0	0	0	0	0	0	0	1	0	1	1	0	0	0	1	0	0
MER74B	468	361	365	372	398	509	289	641	329	520	538	446	496	485	484	340	367	295	438	272	354	286	413	439
MLT2A2	4217	2558	3057	2920	2564	4346	1983	4671	2147	3135	4458	3317	3222	3715	3295	2799	3124	2030	2997	2460	2839	1711	3463	3030
Arthur1B	1547	2740	1394	1544	2284	1877	2118	3141	1530	2185	1767	1620	1565	1837	1441	1180	1502	2080	2627	1053	2341	999	1793	1872
PRIMA4-int	344	318	383	337	383	383	296	553	266	451	555	422	373	337	407	230	306	334	364	189	277	172	301	283
THE1D-int	966	1008	900	978	1184	1322	668	1413	750	1177	1281	1082	963	968	1009	795	970	1004	1038	685	946	531	1094	984
Mam_R4	303	507	263	329	484	401	390	623	331	466	375	327	317	404	317	209	352	403	509	215	453	212	350	367
MLT1G1	1500	2063	1305	1399	1969	1835	1632	2830	1313	1871	1849	1490	1448	1619	1568	1126	1521	1647	2186	966	1882	928	1652	1780
MLT1G3	1725	2685	1597	1704	2284	2142	2054	3375	1725	2370	2094	1882	1809	1981	1725	1314	1719	2039	2749	1169	2464	1148	2011	2083
Charlie25	877	1592	828	915	1473	1226	1205	2012	918	1343	1063	981	1001	1071	934	739	943	1341	1511	676	1307	568	1052	1071
Charlie24	765	988	697	554	970	1054	634	1358	647	993	874	790	702	852	824	599	852	801	918	548	842	439	890	843
LTR6B	365	222	278	222	213	238	194	352	184	269	335	307	282	292	254	228	244	210	239	178	245	137	270	228
tRNA-SeC_e_-TGA	0	0	0	0	0	0	0	0	0	0	0	0	0	0	0	2	0	0	0	0	0	0	0	0
MLT1H-int	455	400	418	447	445	662	269	736	338	482	672	470	496	475	461	528	469	442	413	308	395	262	484	425
LOR1a	584	865	479	542	712	661	665	1037	563	712	712	584	597	681	572	499	562	728	882	385	772	352	651	651
Arthur1	1246	2050	1072	1297	1782	1565	1575	2383	1147	1705	1465	1361	1263	1274	1262	954	1187	1619	2028	832	1757	751	1396	1447
MLT1J1-int	166	118	142	105	118	184	90	229	107	139	207	117	154	197	171	107	153	119	173	116	155	69	170	149
LOR1b	1143	2436	1077	1319	1907	1377	2014	2604	1322	1765	1332	1369	1241	1401	1154	918	1155	1836	2353	799	2031	770	1352	1525
L1M2	34571	66105	29863	40536	52510	41923	50696	71091	34723	47892	38155	39896	36963	36997	35300	27396	29652	55716	61314	23504	53910	20053	41961	40747
LTR10B2	62	51	66	74	46	108	30	63	35	47	55	70	66	54	63	31	43	49	44	45	61	28	92	78
LTR108c_Mam	22	22	44	27	23	23	25	41	13	39	43	40	18	25	26	13	6	30	31	5	19	8	25	18
MLT1K-int	96	82	53	31	60	138	45	107	42	71	100	61	71	81	78	46	85	65	67	60	66	50	83	81
MIRb	100741	94451	87211	88783	111326	126403	70418	154504	71425	107935	118327	99813	90577	99127	94820	70994	89033	94505	104145	64957	92987	52214	107120	94387
Charlie13a	356	284	317	323	389	545	185	605	235	433	428	316	310	411	384	242	387	307	366	287	335	207	427	375
Charlie13b	280	241	259	206	257	360	147	395	188	292	337	266	225	245	262	178	199	238	266	175	209	136	287	257
MER63B	1417	911	1275	1189	1188	1748	685	1714	905	1081	1489	1445	1478	1255	1201	1432	1092	1167	1093	1282	1053	628	1576	1139
ALR_Alpha	769	5070	751	1255	1175	818	546	1079	664	1226	1245	900	2065	2691	10162	8744	2165	901	870	448	775	450	885	674
MER66D	96	98	119	139	100	143	69	166	73	121	173	148	127	99	141	94	88	112	109	69	99	62	132	114
LTR107_Mam	64	43	48	63	78	98	41	109	45	50	72	53	73	63	63	39	63	71	66	61	58	34	89	84
MER66C	265	222	240	236	227	313	197	311	171	244	310	272	262	244	273	181	211	260	233	194	237	129	293	227
MER91B	408	266	360	388	369	448	187	479	298	365	451	443	381	326	362	274	316	280	318	225	290	216	412	269
MER66A	165	117	125	101	132	114	77	167	80	131	158	162	121	137	156	97	130	108	132	106	111	96	158	138
Charlie2a	1224	892	1151	1100	1426	1607	699	1796	779	1325	1651	1216	1134	1161	1154	863	1090	1095	1034	830	911	644	1254	959
Charlie2b	2080	2228	2092	1979	2895	2725	1654	3664	1638	2480	2747	2196	2031	2140	2106	1681	2045	2542	2572	1413	2178	1175	2418	2044
MER50C	32	30	46	21	28	42	24	45	40	22	66	45	61	38	40	29	26	33	40	31	32	12	52	30
MER50B	404	713	381	390	576	562	550	836	400	577	513	447	400	451	424	341	439	520	697	331	622	254	490	495
MIRc	46449	45504	42095	41769	50990	56733	35146	72018	35188	50507	54674	47460	42511	45599	43983	34035	41002	45411	50206	30491	44179	25093	50678	43977
tRNA-Lys-AAA	4	5	1	2	3	4	2	3	3	4	6	1	5	1	3	0	4	1	1	4	3	1	3	1
LTR22C0	120	77	106	89	127	145	55	151	63	128	136	106	122	122	94	68	106	82	81	72	86	44	123	104
X1_LINE	24	43	23	28	54	72	22	43	18	47	45	21	34	29	25	25	37	44	41	28	36	15	26	34
LTR22C2	33	27	26	38	16	44	19	46	22	43	45	29	31	29	33	21	42	22	23	21	22	7	41	18
MER46C	1629	1294	1327	1313	1690	2102	872	2521	1043	1740	1897	1534	1477	1581	1473	1120	1434	1495	1482	984	1342	781	1716	1352
MER31B	1394	2545	1296	1586	2122	1660	2077	2823	1433	2002	1648	1638	1444	1571	1438	1068	1366	2026	2527	915	2198	921	1561	1651
MamRep38	672	438	484	466	591	695	266	829	388	520	720	544	514	552	591	463	488	500	499	381	409	306	541	470
MER31A	586	434	500	428	465	508	281	727	359	501	594	537	515	519	461	377	424	447	483	374	405	244	557	461
MER107	6676	15036	5997	8148	11123	8079	11845	15092	7542	10155	7502	8134	7364	7592	6950	5554	6022	11999	13865	4805	12396	4154	8253	8627
L4_B_Mam	1341	1113	1246	1248	1491	1955	773	2130	882	1593	1744	1291	1247	1312	1232	970	1314	1278	1330	884	1121	710	1487	1268
Tigger2a_Car	0	0	0	0	0	0	0	0	0	0	0	0	0	0	0	0	0	0	0	0	0	1	0	0
MER34D	151	131	114	104	130	162	105	206	107	157	161	135	139	164	162	92	153	84	117	52	115	79	157	132
LTR88b	224	295	176	232	290	257	244	425	181	313	328	243	225	237	223	168	213	284	322	150	273	115	249	231
MER20	9437	8081	8157	7966	8444	10888	6477	12959	6434	9033	10835	9099	8104	8737	8840	6241	7594	8002	8881	5654	8100	4778	9650	8374
LTR30	123	69	145	116	78	116	76	84	77	88	147	115	87	63	120	164	112	87	64	80	127	67	82	84
LTR16E2	1694	2997	1502	1674	2569	2276	2196	3664	1660	2245	1863	1768	1568	2002	1620	1273	1729	2097	2820	1208	2492	988	1904	2157
LTR16E1	782	1088	679	747	952	1020	805	1318	652	900	985	828	812	842	746	594	746	913	1063	545	949	482	865	782
LTR43B	72	98	77	95	100	101	87	140	61	89	90	76	85	97	75	60	63	104	96	62	86	48	98	76
MER49	1550	1573	1632	1578	1439	1736	1459	2104	1242	1467	1986	1920	1525	1433	1669	1324	1237	1602	1696	1005	1400	916	1879	1338
MER48	68	55	84	62	99	82	51	114	45	78	99	67	70	64	77	53	62	81	56	57	53	45	95	68
PRIMAX-int	23	17	14	13	17	23	6	19	11	13	29	20	10	18	16	12	19	21	22	7	11	7	16	12
LTR36	597	658	417	429	629	545	573	864	427	593	507	469	537	492	426	366	483	568	739	411	634	284	631	662
LTR40c	1213	1696	1073	1286	1434	1537	1299	2054	1103	1504	1363	1361	1157	1271	1231	933	981	1486	1578	903	1431	697	1370	1329
X7B_LINE	421	335	361	386	404	590	267	639	292	434	472	410	359	431	418	287	338	306	391	279	344	223	387	401
PRIMA4_LTR	113	100	132	78	96	171	67	151	84	124	164	132	107	114	127	68	91	108	103	60	101	43	102	95
HERVK22-int	938	701	843	1081	808	1904	476	1433	536	1128	1107	976	750	1020	827	542	843	610	796	513	731	424	862	961
tRNA-Arg-CGG	0	0	0	0	1	0	0	0	0	0	0	0	0	0	0	0	0	0	0	0	1	0	0	0
Tigger6a	1276	1935	1316	1464	1686	1608	1564	2483	1343	1615	1507	1494	1407	1480	1411	1193	1234	1570	1911	1014	1764	853	1660	1524
Tigger6b	115	94	125	98	123	151	73	154	70	131	132	123	95	99	113	91	115	105	95	97	87	49	119	110
SVA_F	805	416	524	484	334	666	310	671	316	459	642	557	507	512	532	403	468	355	443	417	405	282	619	480
tRNA-Arg-CGA	0	0	0	0	0	0	0	0	0	0	0	0	0	0	0	0	0	0	0	0	0	0	0	0
MER83B	250	183	213	172	191	230	131	333	137	255	276	270	265	199	155	130	165	136	186	140	179	90	280	207
L1MCb	1549	2374	1314	1500	2151	2007	1791	2911	1417	2018	1902	1591	1627	1672	1627	1221	1512	1937	2413	1123	1964	890	1788	1684
L1MCc	2247	2795	1825	1940	2694	2800	2159	3865	1889	2952	2769	2227	2281	2373	2114	1637	2196	2207	2729	1394	2441	1227	2340	2189
L1PB2	3592	6365	3138	3725	6146	4636	4925	7388	3583	5404	4124	3866	3854	4204	3736	3000	3692	5403	6396	2626	5353	2303	4199	4294
L1MCa	14619	27084	13393	15883	22336	17425	21196	29951	15364	20929	16705	16816	15310	16533	14958	11669	13636	21975	25607	9796	22507	9205	17073	17548
L1PB4	22951	41382	19770	25851	33715	27457	32240	44552	21936	30288	25238	25908	24844	22950	22971	18257	19221	36045	39118	15564	33970	12884	27694	25258
MER72B	74	101	84	80	87	109	75	141	70	99	118	78	89	107	102	70	83	80	100	51	82	52	110	75
MER102b	2352	2087	1964	1927	2438	2724	1576	3264	1613	2438	2499	2130	1918	2058	2044	1554	1804	2117	2267	1379	1944	1061	2320	2090
MER102c	2703	4015	2342	2498	3601	3125	3172	4948	2333	3365	2984	2813	2590	2738	2487	1877	2362	3276	4052	1699	3510	1519	2865	2970
MER102a	1543	1666	1494	1396	1647	1814	1276	2363	1266	1729	1866	1575	1574	1485	1493	1067	1326	1488	1646	947	1479	833	1762	1495
LTR58	19	22	29	29	20	18	15	21	19	16	28	29	13	30	26	14	19	14	14	11	13	20	26	19
AluYa5	3343	4344	3362	2925	4096	3688	3214	4136	2486	2936	3861	3281	3380	3161	3547	2822	2392	4948	4502	2636	3749	1679	3691	2781
tRNA-Arg-AGG	1	0	1	0	1	1	3	7	4	1	6	0	4	2	1	2	1	1	2	0	2	0	1	0
LTR53-int	10396	21003	9207	12492	15698	12442	16584	21605	10529	14445	11483	12518	11209	10738	10660	8418	8360	18187	19558	7284	17130	5944	12684	12270
AluYa8	298	250	246	213	280	301	161	279	172	189	308	263	273	249	316	235	202	317	246	166	212	144	291	231
LTR55	185	135	151	142	164	171	102	215	117	143	191	148	152	175	163	123	165	153	149	104	152	99	168	148
LTR56	462	327	326	333	406	486	203	622	266	392	488	386	369	391	382	289	373	357	376	240	344	212	387	399
LTR57	547	649	659	557	555	529	726	792	540	445	824	969	718	587	677	680	475	529	612	322	517	408	813	562
LTR45C	2232	4721	1909	2533	3552	2618	3806	4877	2492	3400	2523	2569	2342	2500	2251	1752	2044	3574	4406	1521	3958	1418	2628	2865
LTR45B	162	117	127	171	151	157	75	183	102	175	188	135	140	152	167	74	134	119	131	100	114	82	166	112
LTR52	375	346	300	282	434	464	285	533	273	359	389	385	370	367	342	388	323	383	456	296	387	176	413	327
LTR53	146	118	127	127	144	183	83	216	102	171	185	155	140	148	139	102	105	157	165	75	154	94	148	139
MER39	2754	3721	3604	3099	3049	3994	2927	5048	3121	3253	3384	3377	3433	4119	3357	2840	2786	3602	3627	2469	3284	2045	4658	3666
MER34B-int	1426	1333	2092	1713	1743	1903	1113	2306	1377	1594	2179	1982	1659	1683	1704	1783	1481	2029	1626	1488	1707	920	2215	1740
LTR75B	56	26	42	38	41	84	27	68	28	59	62	39	39	62	47	29	34	36	35	25	45	19	57	46
MER30	4197	6682	4114	4159	5732	4991	5306	8006	4037	5658	4934	4962	4268	4581	4119	3142	3766	5599	6829	2832	5805	2434	4850	4642
CR1_Mam	3300	7105	3014	3598	5986	4179	5587	7952	3848	5540	3837	3863	3403	4327	3300	2564	3564	4974	6900	2227	6149	2338	3909	4709
MER33	5537	5721	4945	4969	6668	6933	4423	8992	4147	6345	6765	5819	5121	5482	5241	4269	4902	5494	6071	3590	5414	3039	5908	5046
MER34	868	1116	734	788	1135	995	839	1446	676	959	1079	930	746	901	862	682	739	910	1096	519	926	430	903	858
L1P4d	45	77	49	51	79	57	53	82	62	64	67	46	60	84	57	35	54	65	71	31	55	28	62	49
MLT1G3-int	588	1352	534	694	1065	752	1115	1464	725	967	703	670	649	726	611	473	643	1002	1334	448	1180	437	737	867
HERVI-int	1240	626	671	583	716	1133	408	1509	508	778	828	745	746	1005	762	458	738	430	841	529	711	398	970	901
Eulor9A	47	48	42	37	71	68	26	89	40	61	83	44	54	67	43	24	58	55	53	30	50	41	63	69
LTR27E	63	39	39	41	59	48	27	63	29	65	56	45	37	48	48	30	50	49	58	30	42	30	49	36
L1P4e	86	104	73	88	133	82	100	136	75	115	98	87	103	98	101	86	88	107	95	60	80	46	103	82
LTR27C	140	94	88	121	87	190	60	158	87	144	133	122	130	144	121	91	129	72	94	100	114	90	138	128
LTR27B	101	61	68	67	72	91	51	90	69	68	94	75	99	75	82	69	62	55	54	49	61	47	66	58
MER83A-int	39	31	40	20	28	42	39	50	27	32	44	39	26	54	44	24	29	30	46	25	30	12	25	43
MER44C	1100	1356	1047	1016	1319	1355	1092	1881	897	1365	1329	1214	1025	1124	1055	805	1055	1276	1472	756	1239	620	1153	1105
L1MC2	10865	20012	9668	11508	17371	13657	15820	23172	11294	16242	12922	12255	11800	12886	11405	8654	10864	16102	19202	7523	16775	6869	12847	13176
L1MC3	13183	19847	11638	13125	18745	16527	15685	24910	12095	17228	15422	13534	13418	14453	13261	10259	12590	17310	19977	8881	17721	7943	15418	14578
FRAM	6459	8800	5557	5776	7984	7675	6943	10827	5383	7428	7392	6642	6241	6717	6404	4811	5921	7452	8980	4199	7992	3645	7065	6860
L1MC1	13400	17928	11981	12799	18255	17055	13598	23864	11502	17354	16168	14039	13848	14546	13801	10551	12995	16516	18682	9069	16259	7955	15239	13878
MLT1M	682	638	655	635	741	996	457	1160	483	856	919	701	718	791	736	542	680	671	717	437	633	385	846	733
L1MC4	26336	29470	23524	23235	33009	32584	21598	43756	20826	31039	31581	27015	25547	27343	25737	19148	24536	28393	30881	16741	26557	14369	28850	25607
HERV9-int	1067	1133	829	855	886	1385	728	1409	762	1140	1208	954	1031	1017	991	751	960	827	1063	820	876	606	1207	959
X8_LINE	71	91	66	60	100	90	54	105	61	94	82	80	62	76	77	69	60	84	92	55	61	50	101	72
L2b	53732	49374	49178	47816	58373	63263	40979	80976	44627	56113	66115	54760	52968	59653	52478	44104	51147	48656	52867	37356	50632	32573	70065	62219
L1MB7	31751	40547	26802	27867	43101	39826	29562	54466	25851	38245	35831	31940	30686	33031	31450	23719	29598	38940	42334	20934	36589	17245	35181	32560
LTR81C	202	151	156	179	198	240	140	287	118	227	268	178	150	190	209	113	186	163	170	140	155	111	186	168
LTR38-int	15	23	22	12	15	28	17	38	16	28	27	17	21	26	23	16	21	22	20	14	17	11	20	20
Helitron1Nb_Mam	1085	2748	1016	1285	2066	1285	2243	2756	1425	1888	1246	1339	1220	1335	1110	917	1124	1929	2590	789	2261	796	1319	1595
LTR5A	376	263	298	319	399	377	230	450	275	410	462	450	325	355	280	239	278	208	282	172	274	192	332	277
LTR5B	954	648	875	936	990	1078	541	1190	570	982	1162	1078	944	949	773	573	760	759	735	525	672	511	949	758
LTR81B	397	254	326	301	283	540	179	578	275	350	464	362	319	365	384	215	349	241	344	202	267	175	357	264
BC200	82	80	76	69	93	116	51	117	49	82	114	80	90	91	86	65	80	71	94	49	63	41	83	64
U17	9	8	7	9	5	7	4	11	9	8	12	7	6	4	8	2	7	9	5	3	14	8	9	4
LTR81A	228	200	213	206	175	269	150	311	176	275	287	251	201	242	239	169	171	179	180	147	204	119	226	191
LTR28B	172	161	118	153	151	207	147	218	120	141	217	161	165	168	159	113	155	189	176	103	162	88	212	161
LTR28C	363	355	297	330	322	331	321	447	268	324	373	385	334	276	317	226	258	343	386	217	340	157	346	289
LTR104_Mam	385	345	406	407	358	439	282	598	338	382	562	422	408	414	456	354	381	326	394	273	352	222	508	379
Tigger17	61	35	61	48	60	84	26	72	29	50	63	81	52	62	57	38	51	49	45	34	41	27	62	37
Tigger10	838	657	898	789	878	1115	548	1336	768	1077	1105	901	833	946	921	640	851	760	843	548	723	550	989	800
MLT1F2-int	85	87	66	81	97	120	40	138	60	66	135	104	74	103	83	73	74	93	91	65	66	39	103	72
Tigger12	1176	1061	1179	1138	1330	1975	728	1991	849	1446	1598	1278	1252	1529	1586	1106	1495	1258	1589	1240	1228	741	1830	1515
MER4E	442	362	376	330	409	516	229	538	296	480	570	411	396	407	435	318	408	348	392	257	319	198	424	356
MER4D	917	1016	718	803	914	1190	726	1507	669	942	1041	879	838	908	879	691	911	864	1011	617	1001	469	925	887
tRNA-Ser-TCA_	1	0	2	0	2	0	0	1	0	0	0	0	0	0	0	0	1	0	0	0	0	0	0	0
MER4A	1121	2151	1028	1292	1694	1381	1714	2358	1163	1664	1320	1319	1234	1285	1112	911	1083	1674	2078	742	1758	724	1346	1389
MLT1E	641	921	528	610	766	924	743	1302	538	934	760	608	600	730	612	448	693	698	1003	465	842	333	643	799
MER4C	327	250	275	222	288	318	163	385	257	327	335	322	333	276	255	209	248	267	274	185	218	167	344	249
MER4B	2662	4646	2438	2991	3676	2931	3897	5273	2736	3677	3584	3495	2678	2919	2559	2402	3068	3409	4558	2040	3963	1648	3069	3125
MSTA-int	9800	21806	8848	11413	16818	11948	16960	22718	11497	15663	11454	11803	10532	11829	10242	8093	9711	16231	20070	7007	17983	6670	11814	13381
MLT1J2-int	194	218	152	163	175	220	135	279	116	178	230	159	188	168	212	195	169	235	212	145	199	95	204	191
MLT1D-int	639	475	608	580	619	869	383	871	602	537	659	637	690	687	664	634	482	559	525	508	503	327	815	607
HERV-Fc1_LTR1	4	1	0	5	1	3	0	4	1	3	1	1	2	0	1	0	0	3	2	0	1	0	6	4
HERV-Fc1_LTR2	1	0	0	1	0	1	0	0	0	0	1	0	1	0	0	0	0	0	0	0	0	1	2	1
HERV-Fc1_LTR3	5	2	2	2	7	7	0	3	3	3	5	2	3	3	3	4	2	5	1	3	1	2	3	3
MamRep1161	33	31	27	42	35	47	15	73	25	54	85	43	50	35	36	19	33	25	41	24	23	22	30	29
MER6	815	685	625	634	735	888	469	1163	557	896	948	766	748	797	701	544	734	690	747	493	707	378	851	708
LTR80A	54	79	61	66	80	66	67	102	71	76	89	77	63	72	75	72	68	89	71	49	65	39	71	61
LTR80B	134	98	126	124	139	171	72	194	102	133	202	142	115	135	144	104	121	115	135	84	95	74	134	129
HAL1	32080	40531	26490	28285	39423	39199	30509	56368	26158	38276	34933	30631	29104	33163	29951	22588	29614	34975	41962	20584	36896	17248	34776	33133
MLT2F	789	1022	700	786	982	950	825	1348	703	999	938	848	767	839	842	610	741	884	1117	589	952	490	902	819
MLT2D	2375	2383	1991	1959	2209	3031	1706	3602	1619	2632	2925	2259	2117	2457	2187	1732	2157	1936	2531	1621	2394	1239	2627	2323
MLT2E	118	96	90	73	164	140	59	176	56	114	106	95	88	98	104	75	112	101	104	95	116	43	120	113
GSAT	19	11	11	10	14	12	5	7	6	9	13	5	10	13	22	12	13	8	7	5	18	7	15	10
MER34A	2012	3117	1515	2056	2803	2188	2268	3846	1865	2522	2065	1985	1949	1951	1957	1520	1698	2703	3329	1335	2642	1046	2189	2166
HUERS-P1-int	671	485	609	531	601	933	344	992	437	682	868	647	627	646	691	506	653	516	599	454	506	312	683	565
MER34C	55	49	46	44	55	75	26	73	42	61	75	55	61	66	30	63	63	42	52	35	58	25	81	43
Charlie1b_Mars	1	0	4	3	11	10	2	6	7	6	5	3	7	3	2	1	2	4	0	1	4	4	6	0
Ricksha_0	421	302	425	336	424	439	288	576	317	420	493	382	419	340	440	294	343	394	385	242	386	276	463	386
ORSL-2b	290	408	256	262	365	458	303	461	216	334	336	298	310	282	264	216	238	370	379	187	319	158	304	313
DNA1_Mam	77	71	64	65	94	79	41	110	45	100	114	59	65	78	88	53	70	69	63	57	33	53	81	48
PrimLTR79	112	215	94	110	169	121	185	224	132	157	133	124	108	138	104	80	98	167	222	77	182	81	110	127
LTR57-int	203	276	221	207	261	265	209	379	159	236	267	225	211	205	257	162	200	307	245	131	227	124	226	182
LTR8B	2913	5268	2407	2901	4156	3207	4241	5822	2970	4083	3097	3038	2666	3277	2842	2100	2730	3842	5027	1886	4468	1886	3145	3569
LTR8A	778	647	595	611	690	997	444	1084	487	798	981	693	696	764	747	511	734	518	762	494	635	364	805	694
Tigger12A	379	341	345	388	480	525	249	543	323	463	539	401	462	412	384	348	357	332	366	305	341	239	554	363
L1ME4a	26898	34498	27192	26529	43091	39714	23906	50762	23116	36008	35568	30779	28313	32224	31625	23316	29445	35119	38825	21570	32024	16736	35536	30976
L1ME4c	5929	6528	5810	5579	7630	7435	4833	9827	5038	7050	7625	6638	5972	6382	6463	4647	5774	6980	7284	4068	6139	3510	7020	5647
L1ME4b	16959	16748	16529	16066	21298	22496	12628	27789	13565	18914	21198	17936	16504	17642	18367	13956	16285	19261	19034	11838	16354	9784	20645	16289
LTR89	1449	2986	1466	1739	2471	1852	2436	3289	1706	2224	1797	1854	1667	1796	1584	1263	1506	2494	2936	1101	2609	1022	1871	1996
tRNA-Leu-CTY	1	0	3	1	0	2	1	5	0	2	13	10	4	3	2	1	7	2	6	2	3	3	7	5
LTR87	608	446	544	526	511	800	332	904	388	697	822	615	535	586	666	412	594	423	514	380	434	323	594	540
ORSL-2a	193	209	168	175	280	278	184	349	150	236	207	151	181	181	172	127	167	191	260	137	211	90	215	212
LTR83	216	143	179	156	198	236	108	281	137	150	254	203	162	182	189	160	196	168	185	117	157	110	204	159
LTR81	105	175	103	119	153	120	157	212	110	159	138	121	102	107	130	99	96	135	196	69	148	73	136	125
MER65D	290	202	262	201	221	237	187	338	208	210	254	246	249	231	279	230	214	256	227	188	206	138	330	244
Tigger3b	9352	12862	8410	9316	13210	12121	10002	17462	8518	12633	11631	10395	9355	10644	9635	7259	9481	11198	13642	6353	11589	5705	11081	10297
MER57-int	1490	2103	1419	1440	2150	1758	1655	2777	1260	1933	1846	1650	1433	1740	1419	1336	1503	1794	2198	1106	1897	992	1744	1686
Charlie17a	632	507	581	527	586	824	330	911	416	600	884	576	606	626	601	471	633	508	537	392	481	305	624	524
Charlie17b	101	114	126	114	143	143	91	170	93	130	136	135	112	126	120	90	98	120	111	105	116	55	149	96
HUERS-P3-int	843	1462	804	936	1182	1095	1162	1693	885	1230	979	890	856	977	953	661	814	1186	1440	572	1301	567	982	995
MER34-int	83	96	116	93	86	109	50	160	98	108	100	103	93	126	107	68	99	87	108	60	101	48	116	87
Eulor8	2	7	4	10	8	6	5	8	4	2	13	8	5	5	3	5	5	5	3	7	3	2	2	1
MER54B	239	187	222	369	366	259	166	258	217	197	333	221	247	174	217	210	204	361	193	241	232	115	1755	196
7SK	3215	1016	1252	2040	1222	1854	684	1390	443	924	2495	1598	969	844	1230	896	835	1150	761	882	775	391	1062	772
Eulor1	12	19	14	11	14	19	17	21	14	19	19	15	17	25	14	12	27	24	11	11	6	12	19	10
Tigger17a	1765	1785	1769	1624	2194	2365	1345	2945	1380	2122	2430	1868	1740	1952	1790	1308	1743	1970	2080	1183	1828	1007	2077	1702
HSATII	25	1106	49	29	38	32	21	32	17	62	37	30	310	564	1685	1242	258	57	33	16	21	10	37	22
L1M	257	210	258	217	297	282	174	357	189	259	293	250	213	208	235	174	201	271	260	148	189	102	276	247
Zaphod	883	1044	892	989	933	1256	850	1339	707	1024	1037	1016	925	1038	1041	839	789	1006	1079	693	979	568	1045	812
Tigger18a	784	739	686	686	990	1104	554	1347	537	879	985	748	813	803	791	609	752	888	818	544	772	392	829	752
tRNA-Arg-CGY_	8	8	6	12	12	17	13	17	7	13	18	11	9	13	21	5	9	10	16	6	12	8	13	18
Tigger3	915	986	865	819	1162	1290	755	1560	700	1152	1223	897	879	958	968	694	918	973	1118	574	971	528	1014	970
MLT1I-int	705	897	560	797	805	796	765	1076	484	766	824	774	729	611	711	563	490	1002	833	429	750	292	793	632
MER4B-int	2171	4121	2219	2912	3352	2527	3553	4629	2496	3225	3325	3208	2411	2633	2263	2164	2782	3190	4041	1815	3529	1513	2760	2736
LTR106_Mam	241	212	184	222	282	306	126	348	149	270	279	189	197	217	219	195	217	193	239	165	180	98	251	198
X6B_LINE	76	62	60	60	84	98	41	92	54	66	73	72	49	69	58	25	54	66	71	43	52	41	69	77
MLT1A-int	150	158	174	129	210	252	101	266	116	240	227	174	183	211	182	129	147	189	167	134	164	106	168	148
tRNA-Ile-ATC	0	0	0	0	0	0	0	0	0	0	0	0	0	0	0	0	0	0	0	0	0	0	1	0
Eulor11	2	5	1	2	3	6	2	4	1	3	8	4	3	1	4	1	1	3	2	0	0	2	4	1
Tigger5	544	978	576	639	858	667	795	1149	591	847	674	638	611	638	549	495	574	868	958	417	874	361	684	669
MamGypLTR1c	509	891	449	485	729	611	708	1039	492	744	597	526	518	572	426	390	468	615	912	347	783	296	526	599
LTR48B	566	553	559	661	519	644	380	743	464	520	791	580	527	597	530	629	546	562	486	457	499	313	844	567
Tigger4	1395	1559	1260	1342	1519	1915	1026	2245	1010	1552	1763	1443	1296	1357	1455	1107	1280	1387	1487	1002	1354	775	1516	1267
tRNA-Ile-ATT	11	15	15	23	18	19	15	20	10	12	20	28	11	15	30	8	15	12	8	12	10	6	14	12
MSTD	6085	4748	4236	4164	4297	6548	3682	7947	3557	5564	5924	4659	4584	5308	5116	3665	5052	3615	5920	3557	5109	2750	5370	5087
LTR12	582	479	548	476	593	769	246	917	407	600	824	626	607	581	558	520	553	505	556	418	454	314	671	542
LTR13	662	516	630	597	690	782	404	882	433	651	860	708	596	587	631	434	503	618	568	408	533	359	705	626
LTR14	74	50	53	71	52	71	39	106	61	68	104	80	47	57	63	51	63	65	50	50	60	39	86	61
LTR15	196	152	238	176	154	195	171	253	184	183	218	252	191	191	206	155	162	167	207	140	138	123	248	154
LTR16	1631	3322	1394	1745	2600	2021	2677	3564	1732	2527	1840	1752	1644	1916	1629	1262	1554	2359	3193	1084	2788	1047	1807	2100
LTR17	369	326	340	340	426	471	248	511	259	388	487	339	397	413	350	249	329	383	350	254	329	225	403	385
tRNA-Leu-CTA_	1	0	0	0	0	0	0	2	0	0	0	0	0	4	0	0	1	0	0	0	2	1	3	0
MER5A1	5536	5317	4638	4650	5588	6811	3929	8482	3926	5994	6168	5176	4916	5588	5110	3671	4888	4687	5929	3491	5212	2867	5750	5288
LTR78B	962	722	816	846	786	1236	586	1311	634	914	1167	868	842	977	940	816	941	764	884	626	819	496	1078	868
MER97d	127	103	114	125	181	189	79	223	76	150	121	142	138	130	115	91	98	100	122	65	110	62	146	118
MLT1I	3937	5015	3623	3682	4614	5580	3864	7194	3244	5042	4932	3925	3713	4525	3928	3093	3954	4073	5221	2703	4814	2265	4587	4380
MER9B	11	2	12	14	12	10	7	19	12	9	19	17	4	10	11	4	9	6	14	7	8	10	12	3
LTR51	543	795	443	491	645	678	596	990	449	615	539	518	468	519	504	397	427	637	743	337	672	285	566	548
X7C_LINE	151	119	147	140	139	191	80	206	116	172	204	149	145	134	167	107	145	119	122	86	120	66	158	130
Merlin1_HS	58	32	40	51	31	51	30	65	32	35	62	50	35	51	51	27	32	35	41	20	29	41	53	40
MER34B	242	163	189	208	228	245	129	298	167	234	258	212	202	201	236	144	179	256	187	180	169	125	249	198
LTR40A1	485	269	364	402	296	577	156	628	192	319	422	338	296	342	337	239	237	336	256	219	254	157	447	284
LTR41C	313	408	315	381	409	397	346	584	299	418	430	369	363	399	345	293	296	357	424	248	388	202	392	324
LTR41B	400	286	336	338	503	537	260	602	288	462	540	416	384	449	436	271	388	383	403	301	404	222	474	399
Kanga2_a	1470	2161	1438	1488	2282	1992	1722	2976	1390	2135	1861	1645	1668	1703	1569	1191	1516	2018	2330	1069	2018	926	1738	1768
LTR29	295	202	271	247	224	295	132	338	187	274	361	293	256	289	257	180	194	239	239	156	197	131	277	212
LTR14C	58	46	54	45	48	66	32	76	35	55	62	56	57	37	49	41	45	33	38	33	51	35	64	60
LTR14B	318	197	276	222	264	308	128	336	211	285	335	284	260	222	227	188	184	233	239	137	204	121	272	222
MER101B	58	52	64	62	53	93	39	112	45	71	77	46	62	52	48	54	50	67	92	60	65	29	61	82
MSTB1	3883	3105	3368	2958	3108	4536	2505	4959	2530	3621	4303	3771	3580	3778	3324	2974	3485	2881	3554	2400	3197	1888	3959	3513
LTR103b_Mam	361	294	333	326	279	452	267	499	252	334	453	346	317	348	287	270	327	226	349	218	336	185	360	324
AluYk11	646	531	606	509	700	722	397	762	420	478	717	642	622	614	630	530	505	757	613	413	502	333	741	532
AluYk12	508	334	508	466	542	516	277	543	343	349	648	597	567	467	527	471	377	606	374	337	375	249	634	395
LTR33B	370	301	375	342	331	576	226	578	301	445	518	394	368	391	360	259	387	320	388	277	333	229	451	392
HERVE_a-int	252	214	253	392	246	273	223	332	210	294	435	331	259	273	251	170	224	165	244	133	209	169	246	188
LTR33A	632	648	589	536	654	852	523	992	487	685	864	671	656	686	645	501	566	550	652	409	558	340	693	609
U14	7	5	13	11	14	7	3	14	2	10	22	13	7	5	10	6	12	7	10	8	6	3	8	10
LTR105_Mam	226	224	169	179	283	297	155	335	153	253	254	179	206	201	205	166	199	186	238	145	218	112	211	208
Charlie23a	934	1442	828	933	1422	1243	1047	1827	832	1296	1130	1044	828	1004	954	678	965	1112	1402	611	1350	594	1074	1035
Helitron3Na_Mam	462	372	438	373	479	694	268	754	318	517	591	441	455	448	487	303	412	381	420	323	407	248	528	360
L1PA2	8106	11854	7230	7952	13917	11531	8226	16344	7485	12155	10872	8267	9031	10395	9018	6857	9425	9884	11902	5395	9720	5176	9403	8867
L1PA5	13713	17843	12292	12069	24764	20059	12222	27540	12538	21013	18054	13368	15304	18566	15098	11204	16989	14944	18744	8870	15315	8424	15546	15192
L1PA4	11009	14519	10023	9985	20246	16282	9384	22253	10190	17506	15296	11051	12771	15579	12672	9415	14405	12167	14979	7199	12211	7109	12670	12276
L1PA7	21384	34866	19538	21637	36751	29555	25605	44258	20990	32726	27304	23240	24099	27288	23584	18547	24386	29344	34323	15126	29105	13707	25001	24864
L1PA6	13043	16500	13225	13072	20983	18294	12011	24857	12506	19209	18313	14700	15586	17759	15397	12063	15708	13565	16712	9153	13932	8826	15340	14353
L1PA8	10693	18294	9724	11015	18047	14275	13709	22574	10856	16269	13311	11762	11800	13084	11470	8850	11647	14823	18106	7292	15355	6749	12534	12875
MER90	740	861	641	668	929	883	693	1214	604	901	913	808	704	772	643	552	690	722	923	399	779	416	786	729
L1P4c	37	25	34	44	16	38	17	47	21	13	35	24	28	35	31	29	23	13	23	25	26	8	32	20
MER94	1745	1692	1641	1635	1876	2508	1416	2587	1346	1885	2234	1806	1723	1718	1692	1230	1527	1677	1848	1249	1676	968	2052	1753
MER11A	1314	1039	1110	967	907	1779	624	1918	797	1425	1475	1209	1171	1278	1145	775	1371	760	1151	746	1092	732	1470	1149
LTR65	229	178	179	176	253	259	123	307	213	235	293	232	213	216	210	155	257	196	211	149	169	118	197	211
LTR64	2870	6819	2608	3487	5053	3435	5520	6691	3406	4647	3330	3454	3175	3297	2947	2354	2659	5199	6306	2057	5584	1886	3576	3900
LTR1B	77	55	66	73	59	81	58	87	42	71	83	49	47	74	59	50	41	63	67	38	45	37	72	53
LTR1C	47	39	27	19	45	47	20	41	28	40	43	32	38	26	38	30	38	27	23	34	33	20	39	23
LTR1D	174	103	122	126	150	181	88	208	122	164	208	109	115	144	124	111	133	131	167	107	132	87	130	144
LTR1E	84	72	58	79	77	78	41	93	47	91	120	66	69	78	67	67	70	81	70	56	57	35	66	59
LTR1F	37	26	28	34	55	57	17	56	26	45	54	28	42	47	38	33	37	32	38	35	43	37	43	51
LTR62	140	67	96	126	92	160	65	126	65	101	130	135	119	106	115	78	84	105	96	87	96	53	117	86
MER41B	2118	2137	1730	1663	1965	2545	1609	3159	1415	2025	2063	1812	1844	1987	1864	1435	1717	1846	2332	1293	2076	992	2025	2097
MER5B	11457	14954	10219	11217	13954	14157	11836	19700	9649	13651	13191	12217	11038	11545	11256	8747	10142	13143	15176	7709	13591	6346	13061	11544
MER67A	578	1281	517	622	1002	682	1050	1357	676	947	680	657	622	697	572	450	598	913	1244	412	1115	391	656	812
hAT-N1_Mam	205	144	188	139	195	236	115	314	121	228	215	183	214	204	186	159	178	195	218	140	166	87	197	166
LTR69	53	52	45	36	51	42	34	52	46	60	81	57	64	59	64	48	60	47	43	35	47	34	57	60
LTR68	472	971	451	574	738	619	798	1028	546	685	558	554	559	538	494	423	430	795	931	360	783	303	600	550
MER5C	599	494	629	561	569	731	336	787	439	665	809	700	595	528	613	413	537	602	549	391	478	309	699	513
tRNA-His-CAY	0	0	0	0	0	0	0	0	0	0	0	0	0	0	0	0	0	0	0	0	0	0	0	0
AluSg	43392	68346	37645	43412	58882	48771	53602	75278	38077	50091	46529	46920	42549	43607	42694	33996	35992	61727	66624	28400	58106	23772	49517	45661
MER70A	124	95	107	150	111	154	72	164	95	124	179	125	106	149	143	123	117	114	111	77	117	81	115	98
Tigger17c	461	416	446	356	468	571	312	654	310	452	505	433	418	414	465	357	414	439	450	320	374	261	511	398
LTR10F	352	240	253	203	393	441	163	446	234	377	372	305	412	411	315	232	306	271	313	196	278	179	408	288
LTR24B	4095	9834	3702	4935	7349	4929	7934	9724	4928	6772	4609	5025	4536	4833	4213	3369	3908	7345	9105	2929	8068	2733	5064	5605
LTR24C	176	134	170	144	197	234	92	292	128	204	182	158	157	168	159	117	142	147	196	97	141	83	197	129
L1MD3	4817	6500	4093	4376	6565	5658	5037	8740	4082	6094	5450	4652	4609	5062	4583	3519	4455	5833	6880	3095	6027	2724	5513	5120
L1MD2	17683	28449	15917	17755	25823	22728	22013	34310	17360	24314	21058	19722	18385	20221	18089	13595	16811	24195	28023	12123	24691	11051	20814	20353
L1MD1	13311	22821	12038	14592	20758	17090	17545	26853	13521	18572	15433	14867	13738	15490	14043	11273	13116	19078	22266	9860	19473	8542	16276	15766
HERV17-int	720	629	645	652	586	894	440	1062	490	765	810	740	694	698	565	408	636	522	594	441	662	393	728	747
LTR1C1	20	12	7	13	21	13	11	30	8	24	18	23	21	18	10	15	24	21	18	10	17	10	31	18
LTR1C3	6	7	12	5	16	13	2	13	3	8	12	9	11	14	10	5	10	9	6	7	10	5	15	13
L1P	36	49	29	32	55	42	29	61	37	50	38	29	32	35	40	29	40	36	49	28	50	22	32	38
MER70B	117	97	115	128	127	220	72	170	79	110	140	117	95	121	120	97	112	99	83	100	89	65	144	112
tRNA-Gly-GGY	19	11	16	17	16	32	9	27	5	7	25	18	14	14	12	17	13	19	29	13	31	4	25	11
LTR84a	469	929	411	507	802	578	763	1114	585	734	551	546	518	574	467	361	528	684	930	318	787	367	584	611
LTR84b	438	410	408	436	428	607	262	752	329	487	595	440	491	485	405	403	453	382	492	317	396	262	475	509
tRNA-Gly-GGG	3	0	1	2	1	1	0	4	2	2	0	5	1	3	4	2	3	6	0	2	2	1	3	3
MLT1G1-int	105	100	90	67	121	172	65	207	83	123	119	71	90	95	96	84	86	90	108	73	73	49	98	97
MER77B	670	459	599	586	577	772	356	871	480	660	920	626	606	651	675	460	636	463	660	452	505	388	713	620
MER132	0	1	0	2	0	2	0	5	0	0	0	0	3	1	0	2	1	3	1	0	2	0	3	2
Tigger17b	59	50	67	55	66	112	27	100	34	84	90	69	46	72	90	52	78	102	67	54	68	31	85	51
L1ME3A	12540	13786	11672	11437	14989	15400	10388	20446	10093	14372	15320	13043	12368	12834	12137	9713	11055	13288	14579	8389	12754	6868	14818	12777
L1ME3B	8270	10655	7592	7945	11485	10965	7905	14740	7125	10851	10277	9057	8429	9082	8568	6874	7919	10233	11068	5489	9673	4748	9465	8468
L1ME3C	4166	6347	3544	3875	6052	5257	4905	8372	3764	5564	4705	4361	3983	4545	4321	3181	4105	5564	6664	2716	5638	2389	4755	4728
L1ME3D	4595	5950	4108	4579	6035	6090	4702	7895	3821	5530	5356	4819	4443	4531	4633	3590	4004	6082	6226	3132	5361	2397	5211	4455
L1ME3E	3603	4740	3428	3578	4926	4420	3722	6250	3219	4702	4731	4186	3852	3915	3807	2942	3543	4595	4911	2425	4263	2144	4341	3673
L1ME3F	4619	5086	4114	4123	5490	6682	3824	7767	3548	5723	5894	5041	5032	5183	5423	4356	4896	4308	6114	4230	5049	2777	6032	5056
L1MA8	14001	24033	12984	15308	21559	18186	18378	28647	13555	19677	16968	15988	14951	15423	14993	11846	13265	20491	23331	10001	20498	8510	16684	16147
LTR25-int	26053	50051	22449	31192	36630	29425	38471	50471	25896	34745	28246	30351	27027	26300	26481	20629	20140	43771	45487	17718	41047	14393	31320	28748
Tigger1a_Art	159	130	140	164	158	144	78	174	101	132	172	136	121	143	130	97	123	127	125	84	100	69	126	95
MER57F	1562	1214	2105	1724	1786	2215	736	2210	1018	1243	2497	2094	1819	1580	1976	3212	1463	1882	1357	1856	1455	732	2168	1533
MER57D	362	722	326	367	587	436	600	824	400	582	416	413	356	450	381	267	399	520	707	288	641	244	419	499
MER47C	196	160	176	173	228	269	114	328	124	212	264	209	156	195	211	152	203	163	183	124	160	86	210	155
MER47B	357	259	260	283	321	506	174	448	212	341	384	286	304	338	316	245	343	291	307	188	261	165	329	281
MER47A	1591	1316	1372	1362	1848	2114	947	2547	1108	1768	1905	1622	1517	1567	1710	1214	1478	1639	1565	1148	1259	808	1768	1437
SVA_D	2450	1169	1405	1442	1066	1971	916	1954	1023	1284	1904	1528	1423	1502	1561	1176	1260	1022	1355	1225	1296	790	1755	1414
SVA_E	552	264	291	269	189	435	182	379	187	285	378	323	343	281	348	243	254	195	273	261	263	151	357	261
D20S16	34	72	34	14	62	14	71	54	62	36	18	29	29	53	38	35	38	21	81	15	54	44	20	46
MER30B	100	74	79	88	108	124	60	137	56	104	126	97	91	96	85	66	76	78	92	65	68	55	103	86
SVA_A	1248	1783	995	1103	1391	1317	1388	2002	1005	1379	1256	1171	1099	1092	1094	870	977	1365	1724	777	1520	650	1219	1226
SVA_B	1305	675	703	697	548	1048	457	1040	538	737	967	800	742	834	815	592	711	531	723	571	707	385	860	741
FAM	5929	9001	5307	5584	7589	7153	7149	12478	5462	7315	6921	6477	5874	6468	5974	4696	5518	7631	9119	4062	8074	3581	6789	6889
MER89-int	274	289	289	308	365	260	258	391	222	405	382	393	327	303	303	189	277	261	296	167	254	164	334	229
MER90a	835	1193	815	815	1084	987	1014	1503	775	1156	1124	985	844	927	806	657	769	1009	1216	525	1044	488	903	950
MER97a	74	106	74	81	125	88	90	127	83	112	97	100	93	82	100	63	74	98	129	56	99	49	95	81
tRNA-Thr-ACY_	0	0	0	0	2	0	1	0	0	0	1	0	1	0	0	0	0	0	0	0	0	0	0	1
X5A_LINE	21	12	17	15	22	34	21	27	21	17	23	24	16	24	24	24	22	18	23	13	18	1	23	14
MER34C_	482	1064	452	553	866	623	870	1168	551	791	578	560	551	589	528	407	504	798	995	368	892	336	620	690
Tigger14a	331	280	366	311	465	481	202	594	274	450	410	435	342	377	352	293	357	379	352	216	278	208	393	313
MSTD-int	465	340	441	331	487	525	265	599	308	452	525	451	357	439	485	302	422	336	421	293	418	203	488	419
Charlie22a	577	535	556	556	656	749	403	893	459	663	707	624	562	606	642	437	606	574	579	359	527	349	610	512
L1MC4a	10478	11970	9109	9464	13106	13059	8764	17749	8048	12489	12300	10764	10021	10483	10079	7807	9700	11166	12911	6554	11132	5842	10811	10488
Ricksha_a	79	76	244	168	81	76	108	133	131	105	150	182	112	108	151	103	69	142	86	73	92	96	185	118
LFSINE_Vert	1297	905	1279	1352	1036	1525	760	1597	991	1110	1502	1406	1198	1235	1375	1012	951	1042	1061	973	964	745	1501	1010
L1MDb	2521	4996	2361	2774	3978	3204	3961	5106	2562	3809	2966	3169	2878	2666	2651	2036	2258	4195	4860	1718	4231	1433	3024	2906
L1MDa	8840	13868	8063	8895	13170	11027	10799	17286	8517	12105	10324	9506	9154	9810	8937	6936	8633	11439	13963	5780	12013	5417	10311	9844
LTR75	130	91	127	93	101	132	67	187	84	134	177	132	112	128	116	75	93	73	125	75	104	52	114	107
7SLRNA	1672	1974	979	1086	1390	1560	867	1853	708	1271	2885	1294	1237	1315	1434	1010	1103	1146	1187	822	1107	672	1237	1043
MER6B	277	236	241	224	274	405	127	439	206	305	391	316	268	274	298	210	270	243	296	157	242	143	286	264
LOR1-int	2527	4647	2456	2845	3900	3075	3958	5290	2902	3728	3136	3105	2872	3038	2716	2183	2537	3853	4599	1768	4010	1682	3072	3068
LTR72	116	65	119	101	76	81	55	117	67	78	132	111	155	105	103	91	99	63	94	61	79	53	130	86
Cheshire_Mars_	9	6	5	4	4	1	2	6	9	10	9	5	6	2	4	4	3	5	5	6	3	8	9	6
HERVP71A-int	393	252	262	245	280	385	168	443	203	348	396	262	285	331	259	261	319	261	276	167	251	157	317	274
L1P3b	216	521	215	273	431	306	439	555	282	394	273	257	250	291	228	197	247	374	510	174	470	165	264	317
LTR73	97	78	107	71	106	107	63	120	73	91	125	106	77	89	90	60	70	66	90	51	68	51	89	87
HERV35I-int	523	513	425	423	532	659	378	773	360	579	605	439	442	462	501	372	419	482	589	307	501	225	530	497
MER68	1487	1350	1345	1213	1309	1754	1051	2223	1182	1576	1751	1439	1301	1653	1432	872	1354	1103	1547	848	1291	825	1674	1418
LTR108d_Mam	4	2	0	1	2	4	0	7	2	2	4	8	7	2	6	0	0	1	1	3	2	4	8	0
tRNA-Tyr-TAT	0	0	0	0	1	2	0	1	1	0	1	1	1	1	0	0	0	0	0	0	0	1	1	1
MER110-int	93	169	95	122	149	134	123	182	109	151	148	101	120	148	120	68	115	122	144	58	140	71	123	110
Tigger2a	2127	2275	1836	1806	2410	2640	1643	3577	1671	2511	2487	2134	1880	2212	2019	1464	2040	2073	2353	1354	2138	1145	2243	2062
Tigger2b	26	27	21	20	21	27	14	25	24	21	35	24	32	27	19	7	30	22	34	12	19	13	28	19
MLT1C-int	274	224	256	262	261	293	179	349	194	293	351	277	300	237	250	194	186	243	239	140	204	129	243	253
HY1	182	168	147	143	242	223	95	258	130	183	222	207	164	197	197	168	157	154	157	153	155	109	227	172
HY3	1249	2969	1126	1467	2228	1526	2461	3060	1551	2090	1452	1504	1414	1542	1280	1012	1276	2153	2836	927	2507	899	1542	1750
HY4	53	24	55	30	38	48	28	48	21	34	39	40	35	32	27	27	42	36	41	31	25	14	56	27
HY5	19	32	22	13	17	38	16	36	20	45	28	20	22	34	37	16	19	19	28	22	28	14	40	35
MER87	110	51	85	62	65	81	39	139	60	96	116	115	85	80	105	57	93	63	96	39	70	51	79	80
MER89	476	430	368	367	507	516	286	664	324	499	501	445	434	498	451	300	410	392	397	266	384	223	466	410
HUERS-P3b-int	719	976	748	727	1105	1138	788	1512	749	1258	1094	821	809	894	723	579	837	899	1048	511	967	510	965	813
U4	65	37	42	25	30	79	17	58	26	40	58	51	41	46	48	39	59	52	44	36	38	24	37	41
MER92-int	1380	1110	1599	1576	1791	1085	1253	1742	1061	1731	2088	2163	1171	1452	1597	852	1158	1358	1346	640	1016	993	1245	1143
5S	427	229	317	314	362	339	175	427	244	280	360	366	249	315	306	222	287	278	291	194	272	140	377	286
LTR50	7066	16754	6536	8362	12618	8529	13244	17261	8621	11905	8048	8543	7713	8728	7285	5661	7023	12000	15512	5030	13758	4834	8624	10052
LTR19B	623	549	585	518	466	655	433	606	475	457	769	676	711	510	701	813	355	480	501	505	457	270	580	691
LTR19C	355	454	326	436	294	387	327	587	307	348	434	379	308	436	500	411	325	310	407	270	350	236	466	381
LTR19A	291	152	247	198	159	278	130	285	147	189	376	322	283	176	298	222	160	210	179	159	124	113	331	241
MLT1J2	1979	2034	1690	1983	2143	2441	1687	3210	1602	2212	2435	1940	1895	2089	2014	1457	1813	1808	2332	1222	2049	1133	2161	1904
Tigger3a	4366	4999	3989	3974	5617	5727	3793	7588	3448	5327	5400	4636	4239	4584	4210	3328	4111	4843	5433	2864	4695	2370	5078	4414
MLT1J1	1917	3203	1804	2027	2696	2493	2515	3883	2055	2813	2493	2226	2043	2365	1993	1501	1968	2512	3235	1392	2830	1282	2363	2438
LTR2C	147	132	149	169	128	146	121	218	110	168	185	219	159	127	180	118	109	125	173	106	144	85	154	167
LTR2B	394	395	485	415	308	381	237	416	337	286	487	563	407	335	469	446	261	372	330	264	283	229	436	306
HAL1M8	7919	17228	7001	8799	13566	9157	13776	18071	9175	12778	8826	9116	8596	9602	7993	6175	7700	12697	16224	5341	14285	5230	9512	10582
ORSL	322	276	304	327	319	402	205	453	247	339	406	321	274	276	323	233	248	280	269	205	240	154	315	263
MSR1	150	52	119	69	48	81	32	80	38	60	120	147	86	67	116	44	51	97	56	58	46	28	140	63
Tigger8	685	557	674	552	855	882	360	963	468	802	787	664	653	660	669	516	633	739	637	463	569	373	773	635
LTR49-int	1685	2703	1595	1755	2264	2151	2086	3147	1656	2219	2039	1904	1787	1953	1689	1388	1530	2500	2767	1183	2367	1039	2001	1880
MER31-int	453	451	412	377	467	575	306	578	349	465	545	520	499	475	424	352	417	446	457	317	371	279	479	387
Tigger1	20617	23671	17963	18593	24376	26232	18209	35064	16744	25214	24481	19997	19306	21574	19819	14845	19992	21869	25232	13901	21644	11378	22686	21034
tRNA-Ala-GCY_	0	1	0	0	2	0	0	0	0	0	1	0	0	0	0	0	1	0	0	0	1	0	0	1
Kanga1d	141	157	173	158	208	196	126	272	131	209	234	187	132	185	169	116	159	176	208	96	158	95	155	163
Tigger2	2911	2775	2461	2563	3041	3471	2031	4531	2298	3289	3319	2733	2697	2934	2833	2007	2732	2627	3015	1857	2625	1634	3102	2883
Kanga1b	96	84	108	78	125	115	51	138	53	114	143	113	90	106	85	75	75	96	98	61	83	60	103	77
Kanga1c	309	249	291	250	345	437	162	499	179	331	356	266	232	312	316	236	337	284	378	179	220	171	324	254
Tigger7	2027	2348	1883	1953	2391	2461	1846	3298	1682	2316	2416	2129	2149	2151	2007	1492	1816	2285	2478	1257	2191	1204	2257	2062
Kanga1a	561	520	492	569	527	717	382	696	339	535	697	527	501	467	601	400	408	684	540	391	457	256	569	412
L1M3b	802	1719	759	987	1534	1171	1379	1973	917	1404	1077	980	891	1013	928	670	896	1320	1713	594	1441	580	957	1093
LTR10A	349	214	288	218	224	375	165	414	172	301	380	256	327	351	310	254	343	174	283	211	291	205	342	330
tRNA-Asp-GAY	39	28	32	37	46	74	15	65	16	27	58	29	35	44	38	37	36	40	31	20	43	9	26	36
LTR10C	660	431	495	420	598	644	301	804	374	627	702	489	498	567	525	329	553	427	556	358	432	284	602	549
LTR10B	12337	24090	10532	14863	17934	14342	18921	24911	12268	16691	13331	14621	13759	12324	12397	10061	9697	21171	22260	8507	19748	6880	15544	14143
LTR10E	372	224	289	302	338	444	180	530	206	321	410	316	249	287	292	189	270	255	300	197	279	173	268	284
LTR10D	158	144	107	169	124	145	86	242	125	146	204	124	126	113	146	89	183	133	124	97	123	89	149	129
LTR10G	71	43	71	61	57	82	33	93	48	67	60	73	63	51	56	36	56	46	55	45	66	14	78	68
AluY	85627	129877	76398	81399	117562	95166	101100	144471	76873	95965	92980	91455	83897	88800	85414	67934	70571	122894	127394	56312	111694	48061	98466	89566
LTR16D1	76	45	81	78	35	53	40	58	25	59	76	88	70	67	73	40	37	31	45	39	56	29	68	42
LTR16D2	89	66	71	65	77	102	49	103	41	95	91	67	84	80	90	36	87	60	83	47	55	48	82	80
Charlie10b	179	253	163	190	229	276	172	354	174	252	240	195	186	212	189	159	207	191	257	127	211	117	193	209
MER57B1	295	370	265	294	387	369	254	517	253	356	352	361	322	320	312	249	303	402	349	222	324	186	372	298
tRNA-Thr-ACY	26	8	18	12	7	7	11	10	11	12	26	26	6	10	9	7	7	8	18	8	5	7	16	5
MER57B2	378	258	287	280	309	484	154	440	248	350	338	279	339	345	342	242	316	307	304	209	288	184	374	274
MamSINE1	899	604	949	903	770	1185	461	1259	611	917	1077	911	739	894	823	574	748	740	767	667	675	489	1023	858
HERVL40-int	495	420	449	397	401	594	346	660	387	538	634	483	500	538	501	324	491	398	541	320	437	247	554	479
MER53	1226	1427	1180	1200	1546	1574	977	2043	867	1471	1523	1357	1151	1195	1239	934	1147	1311	1463	798	1236	662	1348	1101
MER50	4084	6908	3396	3971	5230	5194	5429	8677	3677	5291	4593	4326	3837	4493	3914	3014	3725	5101	6889	2686	5893	2407	4468	4801
MER52-int	1076	2292	959	1267	1797	1327	1871	2440	1191	1635	1247	1266	1161	1208	1092	825	1016	1761	2222	720	1896	699	1253	1406
MER87B	162	128	120	152	110	140	97	199	122	127	182	144	129	126	140	89	108	113	131	72	138	99	125	113
MamRep434	2206	2474	2342	2055	2479	2960	1896	3682	2051	2426	2531	2553	2374	2547	2463	2253	2027	2624	2542	1727	2254	1408	2847	2201
HERVFH19-int	179	206	146	104	186	162	133	229	107	146	162	158	151	170	140	105	140	138	149	108	165	87	166	216
HERVK14C-int	37	29	26	22	46	43	15	39	29	35	38	33	33	28	29	30	38	37	40	24	30	27	31	25
HAL1ME	4912	5100	4150	4322	5699	6208	3809	7846	3695	5745	5960	4868	4482	4919	4836	3722	4594	4826	5611	3214	4881	2608	5228	4698
LTR28	48	35	34	42	38	54	30	57	37	42	61	41	43	53	36	41	49	37	43	26	42	32	45	52
MLT1A1-int	152	128	157	147	152	172	90	216	86	169	261	173	165	162	192	134	133	154	133	98	123	79	171	116
FLAM_C	13146	15810	11730	11488	15023	15404	12289	20436	10432	13989	15289	13694	12712	13511	13221	10096	11394	14266	16801	8844	14486	7351	14789	13148
LTR81AB	15	14	13	13	11	21	9	30	9	12	22	14	18	25	20	17	17	13	17	12	16	8	18	15
FLAM_A	12407	16283	10839	11707	14014	15051	12394	19959	10024	13515	14111	13042	12043	12376	12390	9426	10729	14633	16621	8300	14282	6694	13906	12383
L1M6B	415	238	301	297	325	434	234	482	271	410	473	356	349	341	336	248	328	310	339	165	291	215	345	284
MER121	441	825	407	474	714	602	679	938	438	666	522	465	449	487	421	355	440	637	804	328	709	269	526	550
LTR37B	818	929	757	682	1018	1082	592	1516	619	1015	1041	729	840	901	827	624	869	890	1026	564	884	422	853	905
LTR23	4929	12425	4521	5950	9347	5918	9935	12526	6340	8570	5569	6060	5440	6331	5138	4106	5002	8866	11525	3525	10269	3562	6193	7338
LTR22	16	12	10	10	14	16	7	17	15	15	24	15	18	15	15	17	13	25	14	11	10	6	24	13
LTR25	1844	3600	1600	2094	2825	1989	2811	3878	1833	2486	1952	2068	1916	2074	1853	1454	1575	2888	3419	1267	2929	1050	2218	2192
LTR24	147	139	140	197	159	125	108	234	158	155	253	166	148	116	162	131	158	177	153	124	136	113	196	144
LTR27	52	43	32	40	43	52	27	53	30	55	62	43	39	58	42	32	39	46	45	29	33	31	29	49
LTR26	391	426	385	374	347	388	397	535	344	433	501	427	354	360	430	326	287	443	428	281	364	249	414	368
Tigger20a	978	706	842	856	899	1045	487	1314	801	961	1131	902	1034	962	910	737	831	808	867	606	710	518	1040	861
tRNA-Thr-ACG_	20	10	20	15	8	11	14	16	16	8	15	20	7	17	17	17	10	4	11	12	9	9	15	7
LTR6A	721	418	705	769	446	696	446	670	555	419	795	916	578	628	834	597	445	686	555	464	532	462	852	579
LTR37A	646	814	650	658	900	867	666	1239	578	855	850	772	687	750	692	497	610	754	906	530	748	423	710	742
L1ME3Cz	8680	11553	8152	8266	12405	11337	8721	16462	7750	11552	10586	9148	8716	9705	8998	6517	8713	10548	12046	5880	10318	5494	10095	9274
SUBTEL_sa	0	0	0	0	0	0	0	0	0	1	0	1	0	0	0	0	0	0	0	0	0	1	0	1
MER4E1	674	520	513	516	613	859	336	904	373	620	715	584	556	574	523	448	546	530	509	387	493	299	591	539
MLT1O	2610	2266	2391	2086	2119	2610	1850	3321	2081	2323	2777	2769	2332	2600	2437	1946	2005	2058	2581	1566	2329	1372	2710	2354
U8	7	3	4	7	11	3	11	12	7	4	10	10	6	8	8	4	4	4	8	4	7	8	13	3
LTR10B1	234	159	201	153	184	312	80	389	108	170	245	200	148	254	170	126	207	133	193	99	160	89	240	222
U5	42	53	45	51	47	57	24	92	36	55	59	47	51	55	40	29	57	46	50	43	37	25	42	48
MER125	12	8	7	9	10	13	2	10	11	20	17	5	11	8	13	6	11	3	16	2	5	9	8	11
U7	136	180	108	123	151	196	118	203	85	151	191	152	133	130	131	107	133	146	166	87	140	66	143	118
HAL1b	3931	4883	3763	3645	4906	4544	3842	6621	3514	4946	4601	4484	4019	4297	3872	2930	3645	4399	5139	2567	4321	2563	4448	4052
U1	88	122	123	128	130	107	128	141	100	123	145	152	85	120	135	91	99	126	146	70	122	79	154	106
U3	49	48	64	53	72	77	45	89	32	56	68	77	61	48	55	39	54	46	60	31	56	33	82	52
MER97c	1474	3657	1352	1796	2824	1831	2935	3765	1893	2523	1760	1832	1627	1923	1555	1261	1556	2695	3409	1117	3070	1091	1910	2181
MLT2B1	4261	7656	3958	4440	6059	5253	6275	8586	4385	6153	5015	4866	4612	4853	4230	3312	4059	5856	7502	2860	6728	2669	4963	5279
MER1A	5754	7995	4853	5558	7458	6976	6415	10224	4771	6825	6572	5925	5290	5779	5749	4850	5307	7298	8293	3886	7561	3192	6318	6235
MER57A1	967	1899	835	975	1545	1089	1503	2179	1076	1419	1086	990	947	1207	923	748	993	1410	1841	655	1670	688	1095	1289
MER127	46	37	34	51	52	81	37	69	55	68	66	33	38	59	57	43	52	52	52	25	31	32	72	48
MLT1A0-int	591	536	607	650	732	700	407	908	543	634	823	714	705	672	669	593	576	551	528	414	522	370	750	481
LTR86A1	311	419	291	327	423	384	353	572	286	411	378	352	275	322	305	219	259	392	429	196	392	167	369	322
LTR86A2	108	96	93	84	121	130	50	160	86	114	156	102	123	111	99	88	106	110	116	67	97	64	122	114
MER126	70	54	87	86	109	94	48	138	51	103	100	74	67	86	105	33	69	69	74	50	63	46	84	71
tRNA-Arg-CGA_	0	0	0	0	0	0	0	0	0	0	0	0	0	0	0	0	0	0	0	0	0	0	0	0
MER9a1	172	134	175	173	166	209	120	220	127	175	252	193	156	169	170	110	152	108	158	131	120	117	167	143
Charlie16a	934	786	885	827	1015	1069	608	1316	705	944	1101	941	890	911	862	689	735	973	874	583	763	504	960	832
MER9a3	445	343	447	434	410	540	272	627	286	411	582	500	394	408	489	329	326	304	378	294	336	248	488	347
MER63A	1523	1035	1113	965	1230	1652	723	1919	810	1180	1352	1143	1086	1215	1245	1026	1184	1088	1109	905	1070	676	1328	1152
MER63C	453	769	434	447	698	528	595	877	440	637	565	497	508	501	473	358	428	577	726	294	631	306	522	502
MER51C	201	114	229	134	138	170	111	170	138	141	223	201	175	141	176	174	142	144	111	113	118	95	156	131
MER63D	721	529	695	636	674	1035	357	946	450	589	815	691	674	639	723	843	604	655	616	685	552	335	836	593
MLT2C1	1228	1513	1121	1054	1390	1554	1148	2194	1178	1495	1451	1202	1170	1424	1139	894	1234	1229	1578	986	1497	675	1547	1349
MLT2B5	85	71	66	53	54	114	52	115	75	71	81	71	70	80	81	61	94	53	80	47	74	55	82	79
MLT-int	292	369	715	579	570	292	384	520	356	506	738	901	560	490	481	294	281	612	388	259	232	294	473	266
MLT2B4	3479	5598	3169	3694	4511	4541	4575	7003	3403	4748	4247	3658	3421	3926	3402	2566	3414	4158	5574	2463	4924	2133	3925	4320
AluSq4	5087	8456	4536	5170	7303	5880	6771	9246	4712	6181	5566	5594	5191	5263	5154	4053	4374	7648	8213	3398	7199	2900	5982	5577
AluSq2	52453	72964	45093	48731	66800	57600	56923	83722	42983	54648	55949	54883	50275	51802	51456	40285	41774	70458	72426	33639	63337	27668	58057	51935
MER94B	226	247	209	229	266	247	239	368	184	277	266	234	223	240	223	151	220	227	282	128	248	135	217	230
U2	457	398	454	508	501	450	428	567	493	491	529	564	431	625	532	302	440	374	452	282	387	384	503	500
Charlie7a	765	559	666	631	708	840	391	1057	467	689	882	715	626	622	766	484	560	628	605	453	511	346	707	529
MER45A	1022	977	885	882	937	1098	767	1468	696	1068	1157	1098	939	927	971	731	851	922	1153	674	917	592	1097	982
MLT1E1A-int	272	548	248	335	420	318	425	571	290	399	344	332	309	305	269	225	285	425	517	188	445	177	279	314
MERX	183	236	145	182	239	211	176	296	147	227	220	166	177	207	137	110	192	213	264	136	201	91	206	185
MER34C2	301	231	324	282	268	260	252	363	220	244	365	314	325	309	316	240	229	222	241	146	240	177	296	259
Charlie26a	157	114	124	137	178	213	85	263	111	205	184	182	152	155	141	109	142	140	143	94	105	76	169	134
Cheshire	1490	2153	1264	1464	2165	1737	1766	2902	1462	2037	1853	1631	1475	1765	1464	1133	1485	1802	2190	982	1972	971	1725	1664
tRNA-Ala-GCA	0	1	0	1	2	0	1	0	1	0	1	0	3	1	1	1	0	0	0	0	0	0	0	1
MER75B	15	22	18	21	21	21	24	27	18	22	21	18	24	23	30	8	16	21	37	12	22	10	15	17
MLT1F1-int	424	1002	432	525	794	539	803	1076	537	730	567	531	492	542	470	361	451	729	962	345	836	327	533	604
LTR7Y	249	159	219	202	160	199	104	295	120	128	255	212	183	188	168	246	126	119	151	162	206	94	314	143
LTR1F2	49	34	32	37	64	57	24	71	28	47	66	40	39	55	45	27	41	33	42	35	44	30	33	49
LTR1F1	35	31	23	33	43	44	21	48	27	48	61	30	36	33	30	21	39	32	37	37	27	29	43	41
tRNA-Val-GTG	4	2	1	3	2	3	2	1	2	2	9	5	3	2	1	4	1	1	2	0	1	0	3	1
HERVK9-int	1396	840	1139	1348	1234	1954	548	1808	792	1365	1508	1376	973	1162	1389	817	1104	998	1033	869	1045	608	1260	1185
tRNA-Ser-AGY	1	1	2	0	1	3	1	2	1	3	4	0	1	0	1	2	2	0	1	2	2	0	2	1
HERVIP10F-int	1298	766	1067	1078	932	1481	571	1489	639	1195	1481	1147	1020	938	1103	775	895	774	943	636	854	443	1311	968
HERV3-int	1422	740	779	965	693	1720	456	1376	556	768	1248	1038	750	746	1014	858	884	723	662	584	701	430	770	794
MER92A	32	19	37	30	26	21	14	36	16	38	42	37	20	29	26	18	24	23	19	10	14	25	19	24
MER70-int	63	65	55	50	57	76	54	81	51	71	94	76	69	68	78	51	48	53	58	35	56	48	58	70
LTR7B	791	476	684	576	545	666	338	938	491	581	899	705	789	637	671	542	559	526	505	458	543	359	710	579
tRNA-Val-GTY	0	4	4	2	1	2	0	2	0	0	1	2	0	2	0	4	0	1	1	0	0	0	1	1
AluJb	159403	248815	136268	157317	213883	185443	190723	283837	140499	190977	174497	169874	154947	163588	157396	120876	135348	214664	243118	104124	214979	88378	182024	174409
AluSc5	14674	27951	13899	15669	22861	17194	22252	27915	14576	18960	16939	16588	15422	15593	15040	12034	12670	24420	27064	11210	23356	8897	16971	17054
SATR1	81	81	66	66	83	66	52	92	57	86	77	77	72	68	88	80	79	82	62	52	80	51	82	73
AluSc8	37032	61452	32628	38751	51696	42550	48321	66151	34012	44334	40114	41405	37700	37569	37015	29372	29997	57038	58908	24844	52118	20372	43403	39719
L1PA10	11809	20647	10901	12738	18860	15801	15088	23662	12630	16962	14257	13882	13126	14598	13699	10012	12554	16091	19865	8496	17175	8280	14621	14076
L1PA13	29491	55560	25133	33278	44685	35528	42727	59662	29260	40824	33169	33635	31684	31911	30547	23465	25300	47391	51680	19624	45961	16895	34863	34918
L1PA12	1743	2537	1607	1880	2653	2244	1846	3310	1646	2589	2339	2001	2032	2060	1923	1483	1871	2304	2581	1228	2180	1066	2124	1892
L1PA15	12090	19778	11091	12586	18124	15267	14918	22684	11770	16560	14627	13611	13310	13424	12653	10480	11508	17531	18889	8248	16036	7034	14321	13219
L1PA14	17945	39504	15857	21317	30698	21664	30704	40952	19921	27965	20280	21226	19975	21255	18591	14494	16981	30198	37229	12586	32540	11591	22196	23410
L1PA17	6675	12346	5951	7154	11086	8041	9666	14426	7284	10179	7730	7325	7099	7925	6754	5344	6769	9876	12305	4580	10427	4325	7834	8269
L1PA16	17921	30673	15801	18937	27935	22678	23165	35162	17631	25229	20855	19551	19337	20404	18437	15001	17071	26026	29840	12164	26030	10689	20914	20440
HERVFH21-int	129	118	82	105	78	78	108	111	60	82	105	125	110	123	131	84	116	68	67	56	84	106	85	81
L1MC	5878	9498	5401	6025	8801	7244	7461	11552	5786	8294	7134	6556	6080	6561	6117	4831	5767	7929	9451	4024	8272	3639	6711	6527
LTR43	350	275	356	348	260	568	201	532	205	291	440	426	366	394	401	314	345	296	318	283	268	179	407	325
L1MD	5882	7761	5497	5847	8470	7959	5750	11044	5467	7901	7290	6334	6058	6830	6069	4684	5974	7065	8126	3724	6768	3640	6974	6401
MLT1J	8468	11336	7766	8364	10468	10888	8709	15376	7703	10405	10090	9245	8508	9369	8604	6695	8293	9677	11440	5907	10127	5022	10212	9341
MLT1N2	4891	9790	4341	5382	7667	5865	7933	10619	5351	7492	5650	5479	5115	5734	4903	3824	4713	7290	9408	3419	8376	3157	5831	6285
_CATTC_n	114	4173	88	129	129	134	70	97	45	229	110	141	1860	1172	6431	6711	1008	190	112	61	89	23	156	51
LSU-rRNA_Hsa	435247	228672	294742	421935	143604	337441	210346	240864	217381	165192	444071	353999	256331	253348	444638	325619	213227	249268	187052	290236	224617	189198	400829	219244
MLT1H2-int	57	48	43	51	59	56	42	71	36	61	62	47	53	47	53	30	45	52	45	30	47	25	69	42
HERVL18-int	143	112	125	119	143	167	77	182	75	154	180	117	150	116	146	107	94	131	134	96	114	72	162	108
tRNA-Phe-TTY	6	0	13	5	10	5	2	10	1	6	8	3	5	1	4	2	1	11	4	1	7	5	7	3
tRNA-Thr-ACA	0	2	5	1	1	1	1	8	0	3	1	2	0	1	2	4	1	2	2	0	1	0	0	3
MSTB2-int	70	58	58	54	52	84	47	83	43	54	82	70	87	45	81	57	51	53	60	45	78	36	97	70
MamRep137	1081	797	897	916	1003	1361	552	1592	749	1201	1349	1000	1027	1050	935	738	994	867	943	664	808	573	1177	928
MER66B	511	528	467	461	551	616	436	822	402	559	610	569	520	489	538	355	441	543	561	345	507	289	574	512
MER83	397	251	373	247	261	443	177	465	254	413	505	413	336	326	276	232	295	237	264	203	244	168	377	281
MER91A	992	737	823	872	873	1118	565	1363	592	900	1139	909	928	923	895	799	752	727	880	644	718	502	974	944
MLT1J-int	725	1360	722	801	1097	873	1078	1549	796	1094	875	879	826	865	768	698	728	1066	1346	568	1104	449	905	889
MER45R	149	163	134	175	212	214	126	295	110	187	218	152	177	181	163	107	154	186	158	101	147	93	198	143
MER4D0	279	254	274	266	262	323	161	358	219	248	341	271	254	265	278	212	251	211	220	185	219	155	479	293
BLACKJACK	757	635	645	613	836	997	430	1153	522	959	896	628	749	765	729	556	669	708	765	487	621	325	783	647
MLT1A1	3200	2813	2663	2663	2720	3847	2179	4514	2200	3331	3881	3087	2999	3274	3122	2292	2772	2507	3128	2227	2841	1767	3270	2946
MLT1A0	10226	10463	8590	8657	9442	11934	7998	15437	7640	10941	11646	9529	9248	10625	9477	7207	9113	8473	10922	6347	9869	5444	10634	9901
LTR14A	42	24	41	36	46	58	20	62	27	37	35	39	38	45	42	37	50	29	51	20	24	26	36	48
HERVL-int	9546	19131	8683	11243	14858	11741	15043	20439	10079	14339	11252	11497	10506	10735	9741	7630	8542	15300	17937	6582	15877	5819	11452	11775
MER91C	428	234	328	336	310	516	198	522	254	356	511	371	323	318	336	271	321	303	305	314	279	209	428	370
L1MA5	5175	7536	4867	5019	7603	6289	5924	9799	5132	7177	6401	5731	5502	6018	5502	4088	4968	6871	7741	3355	6626	3265	6046	5678
MLT1N2-int	15	8	11	11	13	17	7	17	12	9	14	14	12	16	13	13	18	18	11	6	8	7	23	15
U6	914	1230	875	986	1031	1379	948	1535	876	1089	1260	1027	962	1027	1055	924	895	1021	1205	770	1130	646	1141	1018
L1M2a	1221	1765	1065	1180	1612	1756	1276	2323	958	1580	1342	1177	1261	1173	1113	870	1108	1614	1629	833	1579	630	1197	1221
MamRep1879	375	268	326	289	334	506	222	557	248	372	446	348	333	367	345	276	330	296	363	270	292	179	374	341
L1M2c	1459	2582	1266	1577	2271	1833	2055	2900	1458	2041	1578	1713	1537	1726	1479	1146	1338	2216	2478	927	2280	877	1721	1652
L1M2b	2020	5026	1899	2646	4008	2554	4032	5141	2623	3442	2478	2555	2347	2820	2215	1830	2370	3662	4723	1376	4070	1498	2643	3060
LTR22A	81	75	90	90	69	121	46	148	46	93	108	105	80	89	87	105	85	104	84	56	67	48	87	81
HERV-Fc1-int	21	13	17	20	16	9	5	19	9	10	16	18	17	16	11	5	3	9	10	4	10	5	3	10
AluSz6	55606	84189	50483	54249	75070	63936	66101	95464	51123	63471	61590	60426	53827	59605	55887	46543	48814	74514	81051	38608	73018	33005	64842	60478
L1PA8A	6855	12922	6064	7371	11749	9029	9770	15038	7393	10763	8224	7868	7650	8682	7236	5827	7385	10212	12481	4824	10760	4514	8325	8568
MER68B	301	217	238	268	289	402	171	472	211	338	423	289	301	291	299	201	328	251	298	204	214	166	323	282
MER68C	61	56	48	46	51	73	29	76	36	63	77	56	47	64	48	45	51	40	68	35	41	25	55	47
MER83C	29	39	39	40	33	46	24	53	33	48	55	46	62	42	38	23	34	28	30	32	40	13	34	32
MER52D	146	116	100	159	123	189	106	200	75	140	149	136	115	110	105	113	95	96	123	85	113	64	138	122
AluYd8	215	156	184	160	206	222	108	203	117	140	215	205	178	183	198	169	148	236	173	129	132	94	215	152
MER52A	400	264	328	314	343	467	220	495	232	332	536	368	382	319	378	305	298	345	297	254	297	171	407	323
tRNA-Trp-TGG	4	5	17	12	10	6	13	7	10	4	23	12	9	5	8	11	6	18	10	4	5	11	17	7
MER52C	196	362	192	232	312	261	310	406	202	282	255	235	206	242	210	153	186	271	358	155	331	135	244	259
L2a	131663	150887	109710	116042	151141	157119	111571	218110	101517	150560	153099	134791	127163	133952	125147	98383	120774	131297	156023	86099	138559	71290	140290	132436
L1M3	5909	10066	5456	6167	9304	7295	7696	11876	5830	8685	7200	6598	6140	6775	6088	4695	5889	8042	9990	3868	8516	3721	6847	6779
L2c	80908	79837	72212	71306	87710	102613	58562	128617	61071	90390	98147	82848	78739	83617	79014	62317	75728	75805	86559	54410	77536	44585	88280	79997
L1M1	12002	16908	11402	13647	16447	15897	12762	20892	11058	15384	15658	13892	13192	13332	13473	10764	11243	16582	16430	8549	14355	6950	14518	12369
L1M6	4546	7082	4093	4598	6698	6203	5591	9047	4361	6354	5450	4932	4793	5245	4729	3684	4538	6317	7187	3249	6311	2823	5357	5383
L1M7	1928	2126	1664	1813	2528	2522	1556	3420	1532	2318	2221	1834	2002	2012	1944	1425	1952	2056	2399	1298	1910	1067	2165	1845
L1M4	24765	35616	21866	23986	34176	29783	27136	44483	21918	31641	29154	26117	24887	26480	25029	19062	22605	31676	35517	16338	30952	14409	27865	25988
L1M5	41425	48664	38815	40076	59758	56454	34670	72250	33078	50461	51872	45109	41536	44970	44629	36484	39413	51918	52506	31070	44911	23361	50026	42900
MLT1G	1293	1183	1135	1043	1264	1750	860	2030	875	1327	1448	1288	1143	1373	1175	940	1237	1022	1307	809	1132	678	1390	1350
MLT1F	3962	4981	3614	3712	4509	4549	4083	6612	3285	4648	4755	4233	3603	4089	3768	2740	3502	3963	5189	2410	4470	2208	4165	4007
L1M8	1155	1111	1051	1000	1406	1367	868	1727	801	1397	1524	1142	1190	1226	1195	774	1044	1224	1227	766	1055	658	1340	1145
MLT1D	13254	13980	12010	12520	13843	17126	10719	20719	10427	14583	16548	13755	12829	13775	13437	10682	12060	13287	15327	9428	13967	7428	15260	13683
MLT1C	15412	22267	13302	15035	19348	18106	17454	27163	13647	18926	17404	16131	14774	16001	14852	11333	13807	18430	22230	10162	19666	8789	16975	16766
MLT1B	11589	16394	9993	11377	14328	14671	12691	20716	10307	14604	13614	12298	11379	12617	11125	8537	10620	13353	16294	7954	14637	6696	13394	13037
MLT1A	6101	8967	5175	5932	7385	7584	7064	10913	5435	7644	7070	6412	5986	6391	5641	4474	5534	7067	8823	3953	7759	3547	6792	6579
tRNA-Ser-TCA_m_	5	37	40	28	18	29	16	24	18	19	24	17	50	89	68	56	33	43	14	12	24	16	41	25
MER4A1	857	771	690	646	724	893	557	1081	560	779	931	806	778	804	800	652	648	677	841	449	722	404	846	745
Looper	689	960	665	772	1042	996	692	1398	641	970	939	804	726	733	744	587	751	897	971	454	807	410	800	740
MLT1B-int	527	405	427	423	488	615	258	721	304	450	688	612	412	465	488	379	464	371	400	278	375	251	500	452
LTR9B	414	554	346	412	484	546	417	680	342	473	553	432	504	480	452	337	367	477	584	289	474	265	526	440
LTR9C	64	43	44	52	60	92	29	77	36	57	75	60	56	60	61	34	70	53	53	35	64	29	60	51
LTR9D	338	282	287	264	334	415	227	431	224	320	364	301	306	288	355	244	264	286	303	218	290	156	333	299
MADE1	2444	4881	2193	2734	3903	3027	3907	5348	2607	3586	2877	2824	2579	2767	2509	2003	2336	3808	4710	1722	4108	1527	3006	3090
MADE2	603	559	706	655	686	991	340	1049	485	783	953	734	701	716	712	515	639	610	620	483	578	361	770	580
AluSp	63429	93767	55672	64580	81504	71950	72629	103296	52459	68298	69187	69786	63269	60074	63694	49307	48450	93876	90614	41586	79425	32146	73419	62300
AluSq	27047	41661	23165	25521	36950	29942	32420	46985	23851	30839	28987	28347	26041	27981	26543	20874	22497	37135	40685	17340	35992	15095	30137	28862
PABL_A-int	1532	3109	1421	1674	2442	1789	2497	3251	1615	2261	1743	1794	1611	1639	1514	1232	1345	2457	2949	1034	2555	961	1737	1869
LTR33C	387	586	356	396	519	416	459	759	369	559	484	394	426	502	394	309	381	444	608	300	525	243	485	452
tRNA-Lys-AAG	1419	387	893	986	437	547	377	832	544	423	1710	1050	562	836	1947	903	719	1466	427	777	1098	645	1524	677
AluSx	162133	251801	139746	165337	213958	184160	195731	278363	139560	183994	175043	177972	160504	158370	160532	125571	128302	236283	243136	106947	213209	85916	186305	167545
AluSz	87876	116634	74902	79912	108948	98413	89860	137416	71222	90653	95502	90836	82969	87496	86566	67955	71883	111049	116397	56556	102554	46722	97623	86681
Ricksha_b	113	100	124	107	132	138	67	180	90	169	196	120	116	129	116	103	103	124	110	75	104	64	151	113
PABL_B	451	781	395	435	643	491	640	884	412	600	468	475	444	485	411	346	386	618	776	287	677	287	477	514
Charlie20a	362	311	324	377	506	470	242	583	275	473	435	367	373	380	374	245	341	406	377	258	303	192	404	312
L1MEh	1915	2878	1751	1932	2712	2483	2259	3832	1730	2705	2345	2052	1869	2104	1925	1482	1871	2429	2973	1354	2604	1177	2127	2148
L1MEi	5504	6326	4633	4967	6677	7113	4685	9250	4002	6631	6168	5552	5307	5323	5378	3953	5006	5999	6830	3346	5547	2750	5889	5427
L1MEj	1371	1539	1151	1192	1813	1577	1187	2312	1010	1696	1637	1304	1436	1417	1268	1012	1278	1587	1688	906	1418	726	1426	1273
AluSc	37670	57448	32900	36735	50368	42218	45319	63746	32766	42495	41109	40241	36787	38191	37442	29321	31049	52592	56050	24521	49255	20878	43294	39582
L1MEd	17653	22429	15571	15887	23532	22028	17002	31072	14689	22897	20881	17888	17272	18066	17208	13082	16775	20871	23661	11549	19948	9881	19072	17558
L1MEf	47993	89713	41551	54557	71475	57637	69806	98130	47173	66107	54007	55326	49818	51470	48245	37812	41623	76197	85752	32395	74711	27533	57531	55598
L1MEg	20170	34300	17516	20708	30353	25193	25845	40501	19622	28945	22972	21725	20569	23029	19979	15794	19117	27584	32935	13465	29247	11997	23412	23241
L1MEa	408	681	376	465	576	524	476	696	352	518	509	434	419	461	387	356	334	557	678	294	511	193	495	448
L1MEb	2148	3401	1795	2010	2989	2638	2669	3954	1963	2972	2445	2181	2168	2338	2067	1631	2146	2680	3369	1338	2990	1307	2402	2377
L1MEc	21853	26898	18111	19506	28006	26504	20118	37810	18010	27495	24783	21155	20810	23038	20725	15446	20472	23338	28433	13490	23957	11887	23368	22150
LTR76	382	230	335	259	241	383	186	497	279	272	412	328	225	347	334	177	329	164	266	174	225	209	377	295
LTR77	20	25	25	26	14	20	30	27	30	29	36	37	24	27	23	14	24	16	26	21	16	11	53	25
LTR101_Mam	509	598	598	660	648	878	334	953	374	632	713	557	580	567	533	484	555	569	588	496	548	293	729	564
AluYc5	109	71	97	80	108	122	65	120	60	63	112	103	99	94	107	84	68	129	92	68	70	50	121	76
LTR47A	551	956	493	526	756	566	788	1023	555	713	585	620	487	572	509	384	471	730	902	341	811	337	591	628
AluYc3	1246	2401	1135	1284	2036	1466	1960	2601	1328	1752	1406	1379	1312	1436	1231	1014	1183	1918	2343	850	2046	814	1440	1546
LTR70	286	172	261	292	175	318	130	341	149	262	284	297	218	244	208	143	205	234	220	173	230	125	258	205
LTR47B	27	25	18	36	37	40	26	41	30	41	60	36	35	38	27	33	37	16	46	21	36	21	42	54
tRNA-Glu-GAG	3	1	2	1	5	4	0	4	0	1	0	1	5	1	3	0	2	2	1	0	1	0	1	2
Tigger3d	209	213	230	210	284	283	250	364	200	239	325	258	229	234	244	194	238	228	252	151	204	137	274	232
Tigger3c	1441	1208	1437	1246	1522	1872	907	2193	1016	1472	1795	1526	1578	1494	1451	1236	1407	1349	1360	1033	1239	755	1701	1355
MLT1E1A	1795	2373	1604	1673	2119	2045	1857	3034	1631	2288	2159	1858	1708	1880	1739	1439	1777	1907	2466	1085	2121	1002	1867	1821
LTR78	1800	2457	1504	1828	2171	2201	1993	2937	1601	2184	2106	1878	1824	2006	1680	1321	1635	2066	2404	1158	2233	1029	2054	1881
LTR79	1055	959	936	898	1065	1240	693	1583	744	1212	1394	1087	1057	1129	1053	732	1006	898	1101	689	1005	558	1172	1003
tRNA-Tyr-TAC	2	0	0	0	0	2	0	3	1	2	2	4	0	2	0	0	2	2	2	2	0	0	4	0
LTR67B	2685	4679	2349	2766	3761	3238	3699	5384	2653	3745	2938	2891	2675	3033	2607	2107	2616	3773	4594	1794	4036	1616	3071	3224
MSTA1-int	8	4	7	8	5	9	11	11	2	4	17	2	6	2	3	2	4	2	4	3	5	2	4	2
MER113A	912	860	876	776	1225	1569	525	1420	598	1100	1136	948	924	1064	1041	754	1058	1003	1154	942	963	527	1392	1052
MER113B	255	204	241	245	300	364	114	404	178	298	295	221	231	273	272	173	234	218	241	169	205	130	297	238
tRNA-Glu-GAG_	15	6	17	8	9	19	6	14	9	7	14	19	9	7	16	11	6	5	8	7	11	2	8	5
MamRep1527	560	1149	528	638	921	716	919	1227	632	869	682	646	613	696	559	442	566	798	1084	388	940	402	661	724
MER1B	4717	5640	3927	4245	5989	5607	4373	7755	3683	5396	5480	4817	4461	4699	4511	3525	4052	5099	5847	2793	5249	2626	5072	4754
LTR1B1	590	1447	551	707	1095	762	1178	1458	713	984	689	752	664	725	616	507	599	1082	1369	445	1190	418	729	831
LTR1B0	19	16	18	31	23	26	14	16	13	13	24	17	21	23	18	20	23	10	15	9	17	9	16	16
LTR37-int	1195	2571	1264	1406	1962	1727	1887	2221	1116	1823	1702	1293	1422	1210	1350	1068	1167	2279	2588	1252	1872	713	1337	1311
Harlequin-int	1881	1736	1652	1913	1699	1731	1723	2354	1580	1851	2338	2405	1826	1672	1917	1371	1641	1543	1896	1052	1612	1129	1706	1524
LTR88a	170	162	180	218	143	214	137	263	134	189	217	205	175	185	191	168	175	198	174	131	167	100	193	199
tRNA-Ala-GCG	0	0	0	0	0	0	1	0	0	0	0	0	0	1	1	0	0	1	0	0	0	0	0	0
L1ME5	1877	1935	1619	1700	2284	2470	1415	3050	1319	2190	2429	1934	1785	2000	1931	1462	1747	1946	2156	1269	1811	1091	2023	1744
HERV16-int	3191	6796	2969	3648	5139	3908	5395	7141	3593	4780	3495	3850	3445	3705	3280	2620	3060	5239	6363	2275	5631	2062	3892	4073
L1ME1	40421	55416	35681	40791	54539	51820	42270	72333	34643	51722	48260	43632	41473	42175	41202	31299	37097	52172	56687	27046	48394	22330	46504	41173
L1ME2	16990	29263	15227	17773	26551	20977	22464	34445	16871	24709	20084	18883	17586	19069	17223	13636	16238	24158	28328	11618	24836	10530	19630	19917
L1ME3	8951	13588	8091	8622	12752	10760	10320	17323	8309	12174	10469	9641	8750	10216	9001	6645	8602	11076	13462	5768	11835	5178	9855	9684
MSTC-int	133	97	125	135	172	217	62	232	105	176	150	120	137	129	120	104	106	123	146	101	101	82	162	145
L1PBa1	505	602	461	470	805	662	440	873	436	668	623	577	585	617	550	475	559	677	675	368	553	306	593	619
LTR43-int	478	1066	440	529	800	716	850	1176	527	749	547	574	534	609	441	408	501	791	993	362	883	318	577	623
LTR7C	240	153	258	256	154	228	137	269	148	208	357	276	256	257	242	214	173	180	215	176	214	139	249	209
tRNA-Ala-GCY	0	0	0	2	1	3	1	2	1	1	1	0	1	0	3	1	0	2	0	1	0	3	2	1
L1MA5A	4404	7817	3869	4601	7086	5651	6234	9424	4540	6623	5246	4854	4792	5218	4588	3492	4359	6409	7903	2967	6825	2857	5062	5328
LTR5_Hs	1887	1148	1330	1317	1169	1711	791	2009	990	1304	1815	1600	1398	1381	1434	1121	1166	970	1286	926	1164	778	1586	1292
MER5A	13502	13549	11612	12139	13989	16295	10336	20071	10035	14163	16011	13532	12205	13157	12770	9713	11892	12829	14766	9235	13096	7288	15042	12961
REP522	35	53	24	37	43	38	35	57	34	41	31	34	56	34	61	45	41	65	52	29	39	17	34	30
AmnSINE1	1043	814	1131	1149	972	1425	651	1583	865	1071	1426	1115	1042	1119	1162	1013	994	1075	1002	838	849	709	1432	1036
X7D_LINE	8	12	5	7	13	11	4	20	6	14	10	9	9	5	9	5	10	6	10	7	10	8	9	16
AmnSINE2	475	354	408	264	366	416	291	532	470	399	445	473	463	414	427	338	314	356	336	231	309	297	579	434
tRNA-Glu-GAA	12	5	4	9	4	9	6	9	5	11	4	10	10	5	3	10	6	7	4	7	4	4	10	4
MSTB-int	1291	2213	1177	1444	1905	1624	1735	2580	1336	1779	1599	1582	1461	1447	1395	1141	1229	1856	2132	913	1895	821	1603	1542
MLT1L-int	52	133	53	85	86	111	54	117	48	66	67	79	72	79	94	42	55	98	88	40	80	19	76	100
L1PA3	10913	13462	9885	9308	19505	15926	8839	20988	9847	17002	14903	10435	12238	14915	12316	9164	14068	11449	14131	7031	11428	6901	12480	11529
MamRep1894	338	768	324	427	631	488	611	866	447	593	436	433	405	483	362	329	402	525	752	295	655	286	430	568
MER57E2	14	14	15	11	19	19	13	21	6	18	12	10	8	11	19	5	19	18	20	8	9	11	16	10
MER99	94	134	110	120	128	147	84	204	96	150	138	140	153	129	132	86	133	124	144	78	117	67	114	124
LTR7A	29	17	19	31	15	25	18	28	12	20	31	30	22	19	20	20	15	15	20	10	24	13	31	23
MLT1O-int	1	0	0	2	3	4	0	1	1	1	0	2	0	3	1	0	1	2	0	0	2	0	1	2
MLT1H	4656	4763	4012	4229	4779	6254	3496	7757	3579	5319	5611	4647	4330	4859	4455	3459	4397	4260	5152	3143	4625	2589	4847	4626

## Sheet: normalization_blood
	Library size
TU301	35869096
TU356	26742758
TU362	21675973
TU425	24793982
TU442	27889558
TU450	22955592
TU551	24637704
TU552	29462874
TU558	23943356
TU561	26836252
TU606	24980254
TU616	28854387
VK11	22554399
VK12	27423991
VK13	13758170
VK15	11196720
VK17	19933783
VK18	22229992
VK22	25495669
VK32	17906549
VK33	27985764
VK34	21244977
VK37	25929714
VK38	27269099

## Sheet: Raw_counts_skin
	PD												Control
	NK19	NK23	NK26	NK27	NK28	NK29	NK30	NK31	NK32	NK33	NK34	NK35	TU320	TU356	TU375	TU415	TU546	TU548	TU550	TU551	TU557	TU561	TU562	ME3
MER11B	2532	2853	1580	3618	1677	2121	2898	2023	2745	1604	1924	1456	2412	965	1300	2873	1797	2941	2631	2395	2371	1896	1604	2698
MER44B	3512	4267	2610	5628	3083	3501	4143	3316	4700	2737	3073	2658	3770	1729	2191	3646	3307	4127	4306	4268	3650	3024	2219	4370
MSTA1	1216	1486	847	1730	883	1037	1474	1202	1575	924	1011	970	1227	620	763	1313	1064	1492	1311	1441	1136	1041	831	1446
MLT1E1-int	13	16	7	15	6	11	10	6	18	12	5	8	7	4	3	8	10	13	10	9	9	11	4	21
MER96B	1347	1702	1045	2123	1123	1564	1645	1350	1886	1224	1270	1263	1397	824	1115	1422	1311	1511	1768	1682	1519	1245	983	1702
MLT1E2-int	216	262	121	336	120	174	261	144	233	123	159	129	187	73	100	242	156	225	186	225	168	130	107	204
UCON29	358	434	262	414	284	353	410	343	383	269	314	209	364	192	193	338	280	422	385	389	357	285	235	357
Zaphod2	451	567	399	694	448	509	560	438	581	435	408	434	534	320	353	486	450	593	637	554	469	453	304	535
MER41E	425	583	270	644	321	436	525	397	578	294	411	257	401	190	214	464	397	510	440	478	422	319	259	530
MER41D	519	638	370	734	457	525	625	472	658	493	482	469	493	311	312	478	516	571	634	587	511	409	367	568
MER41G	78	103	71	133	66	80	90	69	129	89	86	69	88	55	84	120	92	106	116	106	96	77	62	94
MLT2B3	8578	10019	6202	11615	6757	7964	9783	7810	10588	6193	7141	6270	8754	4340	4805	8914	7726	10535	10719	9394	8611	7166	6111	9348
LTR82B	1448	1649	1011	2072	1259	1350	1724	1315	1779	1095	1341	1181	1506	781	1002	1436	1384	1762	1737	1690	1451	1330	1064	1676
MER41C	946	1057	639	1304	645	886	1007	819	1157	731	785	709	966	453	601	942	834	1046	1017	1076	869	796	584	1015
LTR82A	1775	2011	1157	2358	1274	1650	2081	1556	2204	1362	1574	1261	1615	836	980	1629	1513	1792	1782	1776	1890	1281	1012	1894
L1M4a2	4264	5295	3685	6989	3757	3741	5244	4066	5943	3598	3568	3221	4725	2323	2957	5046	4244	5666	5763	5523	4143	4237	3229	5393
L1M4a1	4933	6473	4322	8086	4723	4552	6158	4767	7240	4404	4193	4028	6175	3005	3357	5954	4850	6331	7322	6399	5006	5040	3861	6373
LTR39	1685	1958	1214	2281	1174	1526	2013	1289	1916	1121	1389	1025	1611	824	943	1601	1384	1815	1823	1787	1603	1336	1027	2000
MER96	826	1004	545	1234	635	809	1021	678	964	585	733	588	810	409	527	777	715	924	926	943	849	641	535	931
MER20B	6891	8614	5351	10917	6140	6823	8093	6692	9192	5499	6060	5208	7629	3879	4537	7413	6612	8749	8706	8649	7062	6152	4923	8342
MER83B-int	516	677	472	697	374	377	642	471	686	394	427	397	497	249	345	520	498	691	629	565	484	458	358	759
MLT1E3	3122	3747	1996	4348	2241	2800	3424	2600	3611	2190	2441	2025	3126	1461	1805	3328	2507	3673	3403	3562	2930	2424	1894	3354
LTR35A	169	198	121	216	161	161	225	164	208	132	126	118	181	95	117	211	137	172	210	205	187	145	119	196
LTR35B	147	194	118	238	108	138	173	159	188	113	136	88	166	88	71	196	128	217	161	188	138	119	127	169
MER95	159	204	102	208	127	144	201	151	241	140	124	124	144	65	86	164	121	154	144	185	171	132	107	186
MER44A	3699	4581	2840	6056	3419	3857	4457	3482	5124	3160	3507	3054	4177	2076	2559	3842	3550	4352	4750	4617	3897	3462	2491	4707
MSTB2	3998	4902	3266	5819	3494	3966	4844	3748	5068	3437	3588	3330	4579	2351	2835	4346	3801	5066	5683	4778	4090	3675	3043	4675
CER	476	410	261	401	390	291	487	281	373	341	179	227	247	71	89	765	207	613	412	344	346	267	249	300
Charlie15b	3491	4366	2900	5303	2996	3449	4399	3234	4728	3125	3252	3142	3648	1938	2238	3626	3280	3861	4048	4050	3519	3062	2382	4588
LTR52-int	372	440	273	583	211	270	424	259	408	211	232	183	356	129	167	404	243	397	336	336	267	291	231	319
Charlie15a	4604	5456	3465	6568	3734	4351	5361	4159	5781	3656	4019	3644	4592	2493	3165	4668	4267	5172	5447	5314	4716	3937	3185	5459
LTR85c	944	1068	800	1305	935	938	1152	967	1375	722	894	834	1012	565	718	1172	1055	1208	1365	1081	1023	906	703	1052
LTR85b	917	1216	646	1307	727	869	1132	904	1215	718	782	697	928	512	632	1026	791	1215	1152	1058	887	731	617	983
LTR85a	1143	1453	1030	1792	1153	1248	1341	1226	1670	955	1050	1016	1286	720	857	1320	1136	1545	1582	1391	1333	1137	937	1338
MER97b	173	227	125	226	136	169	195	212	236	174	162	160	165	89	116	130	134	165	257	185	194	127	117	243
Tigger12c	1505	1775	1209	2310	1288	1488	1773	1291	2033	1175	1277	1149	1634	858	911	1646	1374	1734	1757	1755	1501	1302	962	1819
AluYh9	357	415	289	701	343	353	457	366	466	329	359	286	398	223	272	374	365	425	438	449	382	286	244	436
LTR66	373	375	193	530	277	340	414	347	470	352	369	324	335	170	251	348	305	337	414	351	392	297	297	373
LTR103_Mam	380	443	307	574	366	424	427	334	481	313	315	285	377	241	272	384	349	467	574	467	373	361	268	433
LTR61	371	466	281	572	278	359	390	348	489	300	304	259	416	188	185	412	250	410	490	384	347	371	255	371
tRNA-Leu-TTA_m_	1778	2594	3458	2350	3301	2073	2802	3191	2413	3105	2019	2600	3187	1522	4038	3758	2931	4421	4636	2398	2461	4236	4333	2802
FordPrefect_a	173	179	143	237	143	195	194	185	198	144	133	115	195	89	123	178	159	227	205	219	154	148	121	229
LTR60	79	92	50	81	58	68	78	81	60	83	50	68	95	33	47	59	47	60	73	92	74	59	49	88
LTR60B	184	233	95	237	118	169	183	158	204	130	155	128	167	94	97	183	156	216	228	231	206	175	128	194
HERVKC4-int	75	100	65	151	69	68	112	84	95	91	72	71	70	52	61	96	71	79	116	94	108	63	47	120
Chap1_Mam	1984	2358	1423	2695	1694	1846	2267	1764	2434	1516	1695	1557	1898	1038	1165	2040	1906	2264	2258	2313	1807	1660	1339	2388
LTR3	457	491	206	492	252	488	470	387	523	429	349	419	427	172	266	443	300	403	440	414	471	307	227	428
X5B_LINE	82	101	48	126	60	82	97	58	89	58	59	53	87	32	28	84	57	70	104	77	71	66	34	105
AluSg7	11594	13508	8979	21088	10822	10849	13758	11080	14669	10017	10508	9725	12282	6818	9802	12112	11339	14204	13949	15209	11824	9631	7757	15114
LTR7	2801	3492	1960	3914	2303	2753	3493	2842	3736	2387	2355	2574	2573	1415	2194	3063	2210	3446	3726	2758	2627	2478	2085	2841
LTR4	303	288	132	532	135	783	278	293	428	205	299	184	318	134	159	229	206	215	255	210	263	340	136	224
LTR5	1165	1168	576	1407	575	1216	1265	784	1071	746	808	821	893	821	664	1113	897	923	937	979	1281	697	609	1550
LTR8	6613	8050	4659	9112	5051	5810	7373	5907	7882	4607	5407	4592	6339	3290	3965	7045	5428	7810	7700	7288	6230	5230	4771	7495
LTR9	1490	1783	980	1871	981	1288	1700	1334	1922	1033	1248	1080	1445	580	772	1524	1266	1781	1610	1571	1445	1195	916	1669
X9_LINE	66	82	49	114	55	90	75	42	71	52	53	63	74	39	45	65	69	74	96	79	76	46	47	67
MER57C2	387	532	321	677	367	422	486	395	569	330	357	299	450	223	293	505	439	540	530	546	388	408	315	557
HERVH48-int	1280	1260	594	1713	684	850	1246	1045	1528	649	829	705	1061	466	627	1276	785	1411	1177	1214	883	1009	614	1106
MER57C1	409	419	246	548	264	359	485	315	401	284	323	241	420	154	166	337	236	314	348	399	351	265	221	418
LTR13A	958	1114	541	1125	622	924	1160	891	1094	697	887	655	655	428	506	772	699	781	782	1002	990	571	498	849
MSTB1-int	476	467	241	617	281	334	452	326	442	255	271	232	335	216	187	394	307	424	371	344	367	266	246	443
tRNA-Asn-AAT	0	1	0	0	0	1	1	0	0	0	0	0	0	0	0	0	0	0	0	0	0	0	0	0
MER115	3406	4034	2488	4486	2778	3259	3753	3579	3955	2780	3007	3034	3032	1847	2772	3129	3399	3568	3695	3699	3313	2667	2511	3810
Tigger13a	5418	6498	4293	8943	4699	5213	6354	5106	6983	4388	4871	4271	5962	3082	3465	5730	5138	6720	6618	6759	5727	5010	3818	6724
MER117	5833	6535	4285	7686	4606	5414	6533	5088	6981	4524	5084	4177	5568	3014	3686	5828	5069	6220	6598	6343	5667	4540	4017	6394
MER110	357	478	300	525	267	314	386	380	541	275	309	277	425	174	201	373	383	393	435	434	365	342	400	450
MER112	6058	7093	4608	9180	5072	5650	7366	5436	8130	4924	5164	4746	6430	3328	4043	6173	5698	7123	7568	6905	5803	5154	4003	7202
L1PB1	29406	35227	24250	50895	25104	25450	33476	28943	39259	24194	23524	23030	33673	16425	19265	32252	26216	34447	41050	34934	28486	28144	21716	36202
MER74A	2977	3532	2171	4756	2519	3733	3433	2792	3681	2218	2248	2231	3709	1471	1904	3117	2645	3494	3993	3083	2770	4115	1859	3245
HERVK11D-int	97	131	65	201	87	141	110	74	140	56	120	59	122	44	56	116	86	136	123	110	80	88	73	131
LTR13_	235	266	158	322	187	213	294	190	255	186	176	193	187	157	166	185	212	191	220	252	233	142	116	255
MER119	2133	2512	1701	3154	1809	2016	2415	1951	2771	1738	1895	1545	2233	1120	1320	2250	1996	2395	2498	2537	2172	1850	1354	2624
MER5C1	925	1058	687	1353	715	863	1090	782	1080	740	827	713	985	504	622	919	814	1190	1099	1088	958	794	628	987
PABL_A	1116	1447	801	1462	1006	1100	1295	1003	1326	834	983	728	1115	518	708	1092	908	1321	1367	1190	1107	838	715	1092
LTR38	152	187	88	218	114	133	160	120	197	114	120	115	128	71	107	156	128	166	166	157	125	118	100	166
L1PB3	8542	9454	6873	13420	6547	7185	8871	8773	11321	7632	6212	7481	10107	4702	5726	8845	7410	9198	11484	9713	7321	8493	6041	9911
MamGypLTR3	605	716	425	816	462	498	651	532	701	440	489	394	563	297	351	559	478	618	633	705	544	511	391	664
MER65-int	1453	1779	1265	2257	1484	1431	1724	1410	1874	1262	1587	1261	1782	809	1027	1644	1552	1933	1928	1793	1726	1434	1196	1770
MLT1K	19761	23256	13031	26722	14829	18723	23066	17389	23977	13944	16282	13360	17895	9812	12047	19259	17086	23169	20915	22044	19396	15486	12401	21744
LTR32	1997	2261	1203	2897	1425	1848	2258	1677	2330	1457	1624	1275	1985	910	1294	2046	1636	2234	2083	2313	2031	1517	1126	2242
LTR33	10028	11850	7118	13589	7473	9301	11021	9274	12424	7229	8660	7164	9662	5337	6813	10672	8930	11636	11019	11672	10214	8115	6916	11412
L1MA10	4700	6069	4237	8130	4567	4575	5487	4998	6948	4616	4375	4623	5868	3097	3914	5532	4995	5971	7136	5873	5013	5003	4002	6102
LTR31	624	773	477	842	433	519	711	606	769	470	450	524	641	337	418	663	548	759	883	715	608	590	419	749
AluYg6	866	1003	671	1612	803	819	1024	853	1169	765	805	721	931	504	698	907	811	1046	1078	1123	921	710	589	1156
LTR34	404	498	299	644	381	389	465	372	585	344	351	315	399	209	268	464	348	453	495	472	361	353	303	466
LTR35	264	323	193	352	209	235	348	241	371	264	237	197	255	147	167	325	237	316	365	366	264	203	183	245
MLT2B2	3607	4158	2713	5062	2948	3615	3878	3317	4556	2750	3123	2697	3981	1833	2218	4052	3408	4555	4621	3874	3531	3695	2634	3837
HERVK13-int	1372	1556	908	1509	1139	1222	1486	1335	1487	1067	1110	1124	1099	795	1145	1242	1483	1564	1530	1460	1314	1130	1006	1467
L1P1	13039	15757	10300	21905	10629	9286	15251	11398	16691	8865	8618	8503	14719	6555	7019	14202	10647	17059	17268	15979	10456	11607	8882	15532
L1P3	8588	10404	7153	14643	7662	6642	9853	8084	11194	6189	6425	6199	10344	4893	5457	9639	7907	11822	12489	11192	7671	8300	6658	10579
L1P2	10703	12740	8133	17465	8547	8014	12340	9271	13350	7167	7366	6878	12056	5427	6025	11816	8800	14333	14183	13384	8964	9613	7489	12949
L1P5	298	365	250	583	318	329	359	309	408	307	283	277	391	197	228	390	301	416	487	409	287	344	225	429
L1P4	3708	4371	3382	6540	3594	3267	4247	3798	5178	3199	2921	3049	4759	2227	2680	4347	3402	4519	5840	4516	3355	3857	3027	4519
LTR108b_Mam	38	38	20	46	22	27	21	24	33	21	20	19	34	14	18	23	19	34	30	25	20	32	27	39
LTR21A	787	999	521	1289	515	823	867	745	1164	678	695	581	744	428	465	869	704	955	974	844	915	757	441	987
tRNA-Arg-AGA	13	14	15	23	8	12	18	23	15	7	5	13	19	17	11	20	13	14	17	26	15	12	9	14
LTR21C	4	11	6	10	1	3	10	6	10	5	8	8	3	7	0	8	11	12	8	13	8	8	7	3
LTR21B	52	69	25	117	39	47	60	53	55	35	37	42	37	40	27	65	39	68	75	75	39	57	53	63
LTR86B1	736	803	571	947	701	701	853	660	972	529	670	519	816	449	464	873	642	903	974	856	779	607	486	826
LTR86B2	296	354	226	428	187	321	355	247	337	207	294	191	325	141	161	352	264	351	356	333	300	255	183	404
tRNA-Gly-GGA	63	97	74	139	77	73	126	97	122	70	74	71	96	34	56	76	83	94	114	94	104	84	58	101
L1PB	2869	3761	2287	5475	2685	2558	3346	2830	4293	3159	2244	3066	3754	1675	2482	3253	2671	3460	4823	3449	2805	2710	2205	4203
ERV3-16A3_LTR	1159	1333	720	1557	805	1064	1408	1106	1447	877	939	836	1088	585	712	1184	973	1298	1230	1399	1244	862	774	1325
LTR18A	401	585	363	808	373	711	566	568	652	438	471	432	502	278	403	517	510	487	636	482	518	535	363	559
LTR18C	67	80	48	122	48	105	103	83	88	53	37	57	70	56	64	54	57	69	69	91	64	63	37	81
LTR18B	811	923	468	1086	550	758	809	782	950	540	721	638	750	396	490	781	761	818	954	988	940	556	560	920
ERV24_Prim-int	360	418	270	504	262	339	424	313	419	253	309	257	315	181	220	330	298	387	387	372	346	282	226	351
MER70C	221	234	152	310	141	190	221	153	255	144	160	157	184	110	118	199	157	195	174	241	186	125	108	250
LTR3B	173	225	147	228	161	200	180	199	259	167	169	193	180	97	126	185	192	231	261	180	188	174	116	202
LTR3A	593	738	425	733	419	580	720	629	755	506	493	474	517	297	394	558	490	612	596	625	630	430	376	583
MSTA	30617	36006	22852	44592	24155	27776	35551	28613	39059	25002	25514	23991	30976	16434	21319	31615	28904	38739	38785	36685	30546	27312	20568	34974
MSTB	17704	20833	12992	25599	14164	16899	20301	16685	22783	14317	15006	14075	18487	9641	12179	18217	16886	21607	22089	20805	17798	15752	12089	20370
LTR59	53	74	66	129	53	78	89	74	89	65	83	66	70	47	84	79	56	88	84	65	53	63	54	88
MER11D	1959	2235	1086	3101	1132	1238	2012	1470	1912	969	1205	928	1780	629	935	2050	1263	2365	1673	1994	1379	1307	1122	2115
LTR108a_Mam	317	296	74	323	105	202	191	228	334	281	254	350	218	165	210	178	176	199	324	232	294	174	146	243
GSATII	57	61	30	73	33	46	49	43	56	51	37	39	48	21	31	53	35	42	41	52	50	48	36	59
ERVL47-int	180	251	93	288	126	164	216	134	199	124	157	107	154	94	90	210	130	194	189	199	184	140	115	207
MER11C	4195	5158	2728	5787	2998	3771	5274	3532	5000	3076	3316	2664	4077	1789	2429	4879	3249	4874	4804	4544	3894	3353	3053	4392
LTR54	1128	1443	890	1694	876	995	1348	1024	1462	822	978	859	1126	658	683	1208	970	1301	1351	1267	1108	953	660	1362
tRNA-Pro-CCY	4	5	5	13	13	9	9	11	16	6	8	5	11	7	4	12	9	11	4	17	11	4	4	9
MLT1F-int	898	1002	693	1248	758	853	1016	794	1095	641	717	613	941	458	572	996	848	1087	994	1050	908	829	587	992
MER6C	225	293	202	409	259	230	261	239	319	184	236	206	274	125	147	230	207	325	352	323	258	256	175	291
LTR16B	1082	1324	950	1428	923	1078	1346	1034	1499	1119	984	1000	1155	735	949	1326	1025	1349	1563	1316	1180	849	1092	1203
MER6A	3508	4131	3047	5600	3131	3574	4062	3476	4646	3084	3165	2972	3902	2146	2468	3657	3432	4465	4829	4665	3739	3628	2507	4278
Zaphod3	1034	1268	845	1567	887	1048	1241	955	1374	917	981	847	1202	560	753	1101	1096	1175	1357	1298	1105	1020	764	1335
Tigger15a	9167	11341	6902	14521	7973	8790	10800	8406	12103	7233	8079	7005	9846	5205	5789	9443	8687	10754	11252	11194	9441	8267	6062	11338
Tigger2b_Pri	2890	3486	2484	4686	2722	2825	3389	2722	3894	2526	2588	2418	3266	1727	2196	3049	2894	3428	3858	3513	3084	2724	2152	3692
Kanga11a	969	1148	725	1528	784	913	1073	815	1171	738	874	670	1020	555	527	986	879	1114	1125	1120	958	896	638	1204
THE1D	16334	19391	11832	22811	12401	14509	18698	14193	20128	12174	13433	11798	15724	8033	10400	16397	14422	20122	19194	18574	15817	14107	10345	18210
Ricksha_c	2236	2558	1633	3342	1806	2055	2524	2152	2887	1708	1900	1805	2354	1147	1291	2416	2051	2810	2705	2724	2288	1973	1779	2653
FordPrefect	522	590	416	745	322	368	501	516	624	308	427	286	548	265	344	459	427	476	585	580	497	397	515	648
Charlie10a	491	637	397	745	413	483	563	472	669	459	472	396	575	292	278	546	501	509	689	553	486	494	335	603
L1M3c	1241	1328	1055	1890	1042	1019	1329	1265	1459	923	986	967	1373	649	845	1331	1120	1523	1733	1514	1147	1228	1036	1335
L1M3a	2699	3211	1462	3997	1651	2151	3028	2095	2740	1654	1829	1490	2564	1027	1309	2623	1906	2781	2734	2469	2410	1960	1697	3059
L1M3f	1672	1899	1293	2486	1304	1291	1854	1439	2081	1423	1298	1261	1981	877	1089	1770	1438	1814	2123	1863	1453	1558	1170	1891
L1M3d	841	986	743	1213	602	656	911	759	1009	667	544	559	958	425	512	951	747	919	1129	905	754	857	546	968
L1M3e	969	1224	759	1654	857	903	1137	928	1285	811	794	804	1068	558	682	1100	961	1154	1373	1234	981	973	790	1305
LTR47B4	122	144	69	178	94	134	152	83	122	79	125	68	109	51	62	129	93	164	165	132	127	88	66	133
MLT2C2	1801	2207	1391	2541	1570	1684	2263	1740	2493	1536	1438	1363	2082	942	1117	2170	1652	2508	2631	2110	1839	1764	1444	2088
MER92C	84	88	37	143	103	127	90	69	92	40	70	38	82	46	45	60	71	65	79	72	58	91	47	84
MER92B	1052	1144	652	1524	760	851	1176	858	1132	696	651	689	953	458	591	1070	684	1041	1061	984	938	766	580	1147
SATR2	222	265	107	263	171	151	226	164	233	144	171	142	126	78	110	156	125	212	176	159	170	113	88	166
MER92D	118	147	87	165	104	101	122	110	128	87	95	66	118	63	56	132	96	151	130	147	109	74	65	113
LTR47B2	322	379	222	456	228	300	338	271	349	258	247	229	252	153	254	339	283	369	356	355	307	287	241	378
LTR47B3	121	123	109	169	101	102	132	73	119	78	105	58	117	52	73	123	96	165	147	86	104	82	105	141
LTR1A2	1967	2371	1233	2845	1327	1752	2284	1778	2312	1219	1518	1248	1789	1002	1232	1883	1629	1931	1760	2100	1856	1305	1176	2172
MER51A	1722	2202	1259	2227	1312	1762	2053	1571	2275	1229	1602	1275	1490	732	1028	1830	1466	2040	2009	1908	1775	1265	1078	1974
MER51B	623	834	409	909	518	548	729	599	810	505	517	492	574	265	387	603	580	723	771	729	620	491	372	705
LTR1A1	559	610	302	767	351	412	533	442	573	329	439	308	413	228	284	451	416	518	433	515	480	326	290	573
MER51D	91	115	86	152	126	87	97	91	128	89	94	89	109	86	86	92	91	117	143	129	85	110	72	106
MER51E	239	318	196	315	181	260	317	202	313	177	202	181	221	137	155	272	193	257	262	263	274	166	161	297
HERV4_I-int	1485	1709	1188	1974	1248	1491	1729	1347	1996	1098	1263	1129	1400	843	1114	1645	1233	1699	1897	1748	1486	1182	1078	1693
LTR86C	376	426	200	499	241	290	511	293	442	177	250	250	335	159	154	359	278	394	328	392	333	277	192	402
MER45C	1112	1308	834	1669	925	1142	1250	1089	1366	866	1024	807	1091	606	805	995	1071	1263	1189	1331	1154	1007	821	1341
MER45B	1421	1631	1151	2111	1146	1386	1701	1281	1778	1106	1176	1082	1478	736	1053	1385	1271	1746	1617	1727	1363	1249	936	1682
L3b	11071	12909	7923	16185	8971	10337	13224	9731	13932	8590	9151	7985	11291	6043	6757	11591	10010	12154	12756	13352	10967	9204	7239	13078
LTR108e_Mam	97	110	68	147	84	85	102	68	118	57	100	65	82	41	60	109	93	121	108	136	107	103	49	124
MER75A	34	57	38	63	37	33	43	34	55	35	38	31	24	20	32	39	31	53	35	42	29	23	24	60
Tigger11a	947	1085	743	1317	780	924	1087	866	1171	784	814	775	985	492	584	966	861	1091	1186	1133	953	784	605	1084
Ricksha	354	419	288	660	307	339	428	330	509	282	334	230	413	233	213	365	310	519	450	481	349	337	229	470
HERVL66-int	432	453	289	581	301	361	482	414	458	310	339	253	356	231	302	404	380	437	433	460	395	369	347	434
L1MA1	8789	10773	7684	14883	7956	7887	9770	8812	12384	8082	7187	7636	10642	5489	6601	9759	8629	10967	12565	11133	8773	9068	6842	11007
L1MA2	28098	32889	19319	36661	23020	30716	32555	26832	37235	32795	26387	29580	26783	15125	21546	25874	25075	24560	31849	29084	32820	21701	23374	28546
L1MA3	20047	24515	17859	35130	18964	18743	22580	20110	28116	18132	17448	18177	23694	12860	15495	22114	20577	24258	30178	25254	20650	20959	16794	25501
L1MA4	16541	20885	14804	30082	15545	15245	19424	17157	24177	15860	14585	15802	21150	10331	13046	18980	16492	20021	25881	20859	17027	17448	13843	21985
AluYc	5831	7082	4539	10580	5409	5541	7054	5651	7685	5156	5388	5158	6278	3400	4790	6239	5711	7089	7369	7338	6319	5041	3985	7780
L1MA6	8044	10031	7295	14530	7700	7614	9223	8100	11475	7492	7197	7434	9986	5262	6317	9562	8197	9941	13052	10329	8388	8483	6582	10412
L1MA7	11196	14291	10912	19401	11567	11082	12956	11711	16631	11337	10776	11310	14198	7908	9914	12730	12396	14381	18052	14587	12418	12781	9855	14427
Charlie29a	2911	3763	2577	4773	2736	3180	3306	3020	4056	2664	2827	2462	3457	1866	2230	3216	3096	3517	4203	3772	2966	3024	2290	3572
L1MA9	21078	26708	19627	36560	19918	19725	25595	21125	30382	19734	18744	19006	25646	13167	16243	24045	21723	26878	32625	27158	22003	22400	17680	27023
MER4D1	1908	2362	1386	2941	1487	1771	2224	1737	2515	1469	1661	1385	2029	1012	1294	1998	1701	2364	2325	2209	1757	1637	1264	2127
THE1C-int	6887	7832	4472	9343	5133	7156	7168	5785	7118	4637	5662	5036	5806	4194	4239	6897	6028	6319	5743	6584	7871	4714	3471	9193
tRNA-Leu-TTG	5	2	3	4	2	1	2	4	4	2	2	3	4	2	0	2	6	0	5	3	2	2	1	7
tRNA-Gln-CAA	19	26	6	18	7	20	21	5	23	6	17	8	6	5	4	14	5	7	14	16	21	9	5	20
ERVL-int	1447	1708	1026	1829	1240	1406	1709	1333	1789	1057	1314	1037	1459	678	944	1406	1376	1636	1605	1577	1496	1265	1099	1515
tRNA-Leu-TTA	3	5	5	8	2	7	3	7	1	3	8	0	6	0	1	5	4	1	6	1	6	6	1	6
tRNA-Gln-CAG	29	18	18	29	16	19	25	30	29	21	25	19	18	17	6	29	12	23	20	31	22	17	9	23
_GAATG_n	75	147	55	108	81	19	81	85	114	45	31	24	95	15	26	142	111	77	138	96	26	41	70	35
MLT1G-int	316	369	237	469	216	233	405	233	394	236	238	214	306	171	184	323	246	327	388	298	316	262	174	301
MER2B	1911	2292	1372	3077	1691	1770	2160	1699	2320	1528	1687	1418	1961	1053	1276	1899	1698	2088	2332	2086	1938	1605	1192	2397
SSU-rRNA_Hsa	371453	342021	182114	545751	199911	543695	326893	189487	312818	301284	337126	253830	250812	241934	325305	304550	287265	164004	213227	233368	493821	130432	98559	686822
Charlie19a	2308	2760	1554	3702	1692	2013	2812	2010	2855	1612	1936	1550	2135	1227	1364	2311	1971	2642	2507	2819	2144	1810	1355	2850
MLT1-int	144	197	105	226	166	138	188	146	218	129	126	106	170	109	100	183	126	177	188	178	145	148	129	189
MLT1E2	7194	8672	5235	9794	5515	6723	8111	6466	8819	5470	6137	5222	7465	3627	4944	7285	6286	8757	8717	8644	7027	5830	5300	8185
MER21-int	1901	2101	1535	2532	1690	1826	2204	1828	2385	1569	1735	1577	1957	1131	1367	1998	1860	2392	2560	2175	1939	1730	1408	2191
MLT1E1	1647	2105	1281	2461	1376	1646	2000	1518	1991	1228	1501	1101	1656	816	1204	1886	1439	1965	1991	2058	1762	1419	1123	1895
tRNA-Asn-AAC	17	20	16	35	21	23	24	19	25	12	22	12	26	18	16	14	17	26	26	23	21	11	8	27
THE1A-int	4260	5065	3536	5981	3963	4030	4819	4334	5412	3441	3977	3450	4128	2569	3285	4524	4132	4875	4925	4966	4501	3495	2967	4837
tRNA-Val-GTA	4	7	2	4	3	6	5	2	7	3	2	3	5	0	1	2	2	4	6	6	7	2	1	4
LTR72B	238	223	135	268	146	205	264	137	236	134	212	128	174	59	97	237	165	232	190	212	149	120	105	250
Charlie4z	9932	10973	6468	14159	7366	8168	10232	8153	10948	6679	7479	6623	9374	4672	5534	9095	7797	10205	10114	10987	8778	7416	5774	11034
Tigger1a_Mars	77	62	45	91	71	59	65	64	51	45	46	45	52	43	38	47	48	64	88	66	56	63	33	42
MLT1F2	11750	14070	8217	16084	8907	11261	13837	10297	14298	8637	9903	8103	11090	5735	6840	11816	10263	13206	12891	13650	11375	9431	7937	13572
Charlie4a	4940	6292	3902	8152	4232	5006	5917	4575	6347	4313	4484	4035	5218	2876	3496	5020	4775	5657	6101	6059	5239	4603	3484	6191
MLT1F1	6444	7994	4590	9276	5156	5827	7567	5638	7909	4539	5380	4436	6317	3217	3779	6488	5913	7808	7220	7812	6347	5268	4181	7677
tRNA-Cys-TGY	153	128	96	227	115	135	191	130	165	85	84	84	103	71	88	125	108	155	144	176	118	134	63	161
tRNA-Gln-CAA_	24	49	56	38	46	36	35	26	32	45	22	16	56	9	74	55	30	50	67	21	27	62	37	27
ERVL-E-int	10089	11873	6862	14701	7755	9245	11100	8693	11937	7320	8057	6735	9556	4999	5930	10054	8758	10972	10726	11452	9359	8043	6652	12042
X2_LINE	53	53	56	56	29	62	64	55	70	33	46	43	46	25	30	48	32	60	69	61	52	63	34	54
X7A_LINE	1061	1253	790	1573	898	971	1232	1008	1353	763	863	812	1007	613	615	987	923	1251	1204	1303	1061	860	626	1216
MER50-int	962	1154	596	1321	607	831	1146	844	1133	651	855	647	914	481	499	965	865	1033	957	1008	936	693	636	1084
LTR54B	935	1067	643	1349	716	844	1063	756	1153	693	757	714	983	452	480	895	805	1039	1060	1000	900	748	537	1004
MamRep488	354	417	238	497	265	326	366	353	438	278	297	265	435	189	230	355	326	402	419	386	308	284	219	400
AluSx1	103655	124511	79376	194929	96942	98898	126020	99966	133303	90383	94814	88229	109430	62456	88034	108329	101807	128563	126330	136522	110544	88124	69150	139973
LTR102_Mam	499	644	384	736	405	449	590	480	589	404	434	367	580	245	344	609	490	649	648	566	477	409	385	591
PABL_B-int	1014	1476	748	1134	729	965	960	952	1248	634	881	852	829	374	679	992	1089	1253	1164	1198	1132	731	593	1022
MER41-int	3811	4804	3494	5920	3689	3884	4168	3617	4861	3483	3765	3629	4654	2418	2981	4429	4092	4892	6057	4746	4224	4167	3420	4748
LTR27D	228	301	103	319	64	192	282	109	159	83	154	82	193	44	68	260	110	296	269	186	179	118	106	159
L1MA4A	15561	19467	13698	26688	14539	13275	18161	15651	22098	13803	12923	13529	19002	9499	11950	17843	14936	19238	24555	19250	14818	16055	13668	19767
HERVIP10FH-int	2867	3556	2200	4605	2447	2528	3418	2484	3615	2121	2183	2031	3002	1405	1738	3551	2313	3594	3868	3187	2489	2373	1949	3413
tRNA-Met_	14	16	14	20	13	18	25	20	27	9	20	14	17	7	16	26	17	26	26	25	12	21	12	21
MER67D	350	425	304	533	310	345	423	342	508	323	304	262	381	223	227	383	324	385	468	426	328	288	279	403
MLT1H1	5883	6930	3891	8332	4412	5260	6995	5023	6918	4165	4771	3742	5054	2808	3372	5726	5112	6719	5983	6808	5904	4358	3681	6797
LTR22B2	85	94	43	101	56	89	74	75	84	70	76	66	58	36	49	72	85	84	90	84	96	57	49	107
AluYk4	2611	3022	1991	4980	2422	2283	3065	2468	3240	2167	2295	2152	2900	1572	2173	2840	2521	3285	3188	3587	2709	2209	1789	3538
MLT1M-int	0	0	0	0	0	0	0	0	0	0	0	0	0	0	0	0	0	0	0	0	0	0	0	0
X3_LINE	673	874	532	1031	556	644	803	624	909	487	617	511	742	396	408	774	614	820	731	883	744	571	459	913
MER8	3334	4105	2507	4631	2734	3159	3745	2985	4109	2545	2861	2460	3461	1656	2004	3335	2889	3595	3824	3664	3225	2835	2079	3882
tRNA-Leu-CTA	0	1	0	0	0	1	0	0	0	1	0	0	0	0	0	0	1	1	0	2	0	0	0	0
MSTC	6488	7728	4468	9386	4869	5971	7641	5851	8014	4793	5524	4780	6133	3506	4102	6523	5753	7152	7300	7542	6599	5133	4084	7578
LTR2752	310	328	181	439	186	282	332	233	310	205	233	200	264	170	164	276	242	282	262	342	312	184	167	353
LTR39-int	297	372	317	357	297	257	323	279	393	280	237	302	345	166	206	291	363	387	469	317	350	340	302	257
HSAT5	367	288	283	284	565	256	394	311	262	428	163	239	147	203	104	425	324	371	410	395	416	209	199	223
HSAT4	143	160	94	168	87	112	226	130	224	123	152	109	166	59	141	139	98	211	165	141	164	140	118	134
LTR22B1	461	542	303	600	343	438	507	450	481	396	390	418	486	248	375	439	447	487	526	496	466	392	275	461
HSAT6	0	1	0	0	1	1	0	0	0	0	0	0	0	0	1	1	1	0	0	2	0	0	0	0
LTR46-int	629	776	936	840	1047	843	869	953	1009	830	758	979	891	722	1252	822	1038	1313	1646	889	866	1043	967	720
tRNA-Thr-ACG	2	0	1	4	2	1	1	0	4	1	1	1	3	0	2	2	0	0	1	1	3	1	1	0
L1P4b	118	149	70	181	98	96	130	122	165	109	90	133	93	51	74	95	119	131	166	153	127	98	75	154
L1PBa	6825	7881	5127	11078	5430	5445	7876	6421	8321	4972	5226	5101	7187	3689	4151	7225	5807	7801	8540	8172	6261	5751	4754	7952
L1ME3G	23736	28073	18948	37669	20560	22809	27465	22564	31197	20682	20815	20188	26875	13632	16896	23700	23100	27903	31821	27956	24778	23335	16886	29399
LTR16C	6577	7934	4971	9068	5316	6362	7969	6254	8257	5173	5743	5155	6431	3704	4647	6743	6352	7850	7870	7964	6872	5450	4656	7425
L1PBb	604	733	490	1098	470	479	600	475	743	387	430	399	612	297	380	678	480	670	705	754	614	495	394	837
LTR16A	4997	5970	3271	7298	3796	4777	5638	4605	6380	3579	4367	3583	4823	2605	3168	5161	4350	5674	5543	5980	5004	3856	3367	6022
LTR16B2	1935	2280	1395	2618	1536	1632	2110	1815	2386	1514	1667	1445	1838	1008	1281	2047	1776	2297	2279	2317	1884	1686	1368	2105
SAR	1	3	3	15	8	2	1	5	2	1	2	1	3	0	2	2	17	6	3	1	0	3	0	1
MARNA	6040	7282	4325	8940	5026	6221	7009	5500	7996	4958	5488	4577	6212	3291	3565	6152	5301	6860	7051	6933	6304	5118	3876	7276
LTR16B1	1899	2058	1172	2322	1227	1639	2147	1603	2096	1133	1448	1128	1730	786	886	1855	1509	2251	1802	1799	1757	1396	1098	1756
LTR9A1	1607	1906	1184	2063	1617	1541	2066	1474	2024	1215	1163	1201	1574	762	824	1675	1349	2357	2320	1851	1481	1486	1159	1699
MER58D	1246	1463	965	1853	968	1074	1433	1093	1431	979	994	1001	1188	649	857	1220	1152	1358	1440	1355	1157	980	786	1451
MER58C	3509	4304	2718	5457	2924	3403	3933	3374	4543	2927	3115	2830	3793	2042	2463	3640	3436	4183	4136	4491	3564	3223	2498	4517
MER58B	10847	13034	8144	16478	9353	10826	12487	10172	14276	8905	9810	8626	11011	5825	7354	10898	9851	12535	12884	13112	10827	9394	7047	12516
MER58A	19136	22484	14071	27725	15842	17824	22018	17363	23908	15643	16422	14791	19198	9946	12087	19266	17198	21481	22418	22295	18943	16193	12206	22301
MamGypLTR2c	699	846	551	1026	542	678	756	661	851	580	605	522	674	397	444	716	626	832	747	830	715	574	564	804
HSATI	16	17	13	31	23	15	29	13	23	14	11	8	12	11	12	14	10	11	24	26	12	15	8	22
Charlie3	1277	1533	868	1819	1054	1239	1456	1182	1555	935	1056	919	1219	597	787	1314	1134	1378	1422	1515	1297	968	798	1482
L5	1088	1390	931	1696	1027	1026	1281	1101	1526	916	1050	916	1191	594	671	1162	1136	1231	1374	1257	1125	960	787	1347
L2	91387	111391	80451	135674	86709	80534	110219	92211	127072	80581	73453	77851	107221	55044	70947	111455	89045	118720	139398	108564	87139	91005	71884	103675
Charlie7	5464	6943	4539	8747	4916	5529	6187	5213	7371	4815	5101	4515	6285	3300	3829	5698	5358	6748	7120	7028	6023	5386	3935	6975
Charlie4	150	172	132	240	118	113	163	142	173	124	134	132	152	65	118	170	159	162	191	177	121	138	106	167
Charlie5	3318	4001	2664	5460	2828	3173	4013	2980	4320	3032	3060	2876	3660	1883	2415	3308	3124	3791	4513	3923	3521	3238	2335	4177
MER39B	1240	1536	985	1932	1058	1331	1420	1134	1713	1130	1068	973	1374	661	894	1429	1178	1391	1802	1399	1404	1264	926	1504
Charlie8	4285	5178	3081	6207	3289	4084	4954	3921	5365	3324	3822	3208	4282	2235	2857	4343	3905	4731	5036	4963	4383	3624	2764	5021
L1MC5	27168	34024	23421	45336	26350	27013	33101	27466	38558	25827	25197	24946	32242	17012	21675	30092	27414	33946	39652	34133	29224	27380	20383	35181
MER101-int	2948	3676	2826	4875	3251	2717	3288	2845	4144	2569	2435	2571	3621	1946	2264	3723	3188	4058	4908	4107	3258	3388	2406	3579
HSMAR1	2828	3189	1949	3974	1919	2481	3456	2302	3213	1988	2315	1918	2580	1284	1508	2797	2402	3157	2809	3008	2787	2116	1656	3356
LTR42	643	700	393	814	511	631	715	530	748	540	487	454	590	346	492	648	521	658	698	663	574	456	398	667
LTR41	2431	3056	1633	3455	1889	2132	2904	2415	3173	1631	1938	1516	2357	1107	1375	2477	2072	2752	2489	2725	2084	1838	1614	2721
HSMAR2	5266	6554	4098	7412	4518	4752	6072	4879	6822	4112	4617	4071	5666	2807	2950	5536	4617	6302	6308	6030	5113	4510	3338	6249
LTR46	480	537	287	462	364	434	433	459	560	419	374	359	387	234	324	385	396	420	516	582	432	321	263	452
LTR45	214	260	162	317	139	179	227	196	289	148	163	136	233	101	135	244	148	262	201	223	194	159	118	233
LTR44	243	255	191	433	190	202	261	199	287	138	187	139	229	115	121	261	202	262	264	252	214	228	129	219
LTR49	1330	1611	873	1856	940	1142	1365	1154	1654	956	1058	1013	1299	591	752	1267	1154	1417	1462	1563	1305	1078	763	1509
LTR48	1117	1351	900	1426	925	955	1348	1038	1489	821	939	843	1043	595	709	1201	1045	1367	1318	1167	1197	1104	798	1202
AluYb9	466	558	371	915	420	437	541	464	621	475	444	435	507	285	426	522	447	588	630	608	558	407	351	691
AluYb8	1961	2387	1478	3670	1812	1813	2364	1910	2528	1666	1846	1660	2076	1100	1673	2171	1836	2423	2396	2586	2063	1598	1358	2685
LTR38C	94	116	53	152	86	104	126	93	123	96	85	93	102	46	88	108	84	126	148	139	138	111	65	113
LTR38B	255	307	210	402	259	262	267	279	377	265	264	242	268	138	227	264	297	353	364	322	283	259	262	281
tRNA-Leu-CTG	4	8	9	6	3	11	9	2	13	2	3	9	8	1	8	3	3	5	10	5	6	7	5	9
Tigger4a	6185	7492	4920	9540	5580	6095	7329	5761	8032	4998	5532	4844	6496	3526	4036	6164	5787	6970	6916	6982	6380	5375	3734	7658
LTR26B	146	161	136	186	142	161	146	133	211	150	129	134	162	90	100	170	136	189	209	187	140	142	154	179
LTR26C	477	489	287	586	322	329	534	361	421	263	316	269	399	164	202	403	379	486	390	466	350	295	194	470
LTR26D	163	214	123	252	98	120	188	140	175	104	108	107	139	80	106	188	132	201	205	176	116	118	76	177
LTR26E	236	279	139	265	166	212	269	204	260	172	199	153	194	94	160	221	210	235	188	187	229	195	142	220
MER9a2	783	1003	516	1241	637	819	883	746	1036	616	651	559	829	419	642	734	621	820	960	892	840	699	567	989
HERV15-int	288	479	280	618	303	398	401	358	421	303	359	323	400	204	284	445	366	386	475	552	411	247	241	566
L1MB8	32761	39449	28307	55091	31510	30667	39241	32694	45312	29308	28444	28837	38443	19797	24380	35617	32432	39827	47096	41113	33273	33417	24183	41206
Charlie14a	721	961	617	1231	748	787	836	742	1021	633	686	619	916	504	423	752	735	846	923	902	836	791	588	902
HERV-Fc2-int	3	5	4	21	3	4	4	4	6	0	1	2	3	2	1	1	0	8	1	8	3	4	2	2
L1MB1	8135	10342	7062	14247	7555	7914	9485	8177	11724	7881	7205	7626	10304	5086	6130	9327	8154	10221	12236	10185	8313	8550	6588	10888
L1MB3	31274	37989	27322	54483	30681	29747	38068	31978	44737	28869	27380	27514	36828	19240	24944	34539	31754	38739	45898	39132	32431	31355	22797	39231
L1MB2	21154	24653	17043	35063	18761	19400	23638	20935	28470	18724	17617	18567	24949	12461	15016	21911	19870	24959	28966	25316	20753	21090	15153	26428
L1MB5	17561	20975	14584	29893	16239	16530	21057	17306	24126	15419	15026	14755	19585	10604	12820	18598	16974	20810	24002	21209	17216	16821	12155	21477
L1MB4	19200	23795	16579	33345	18067	18219	22670	19283	26736	17191	16591	16778	23140	11551	14652	21576	18645	23654	27803	23910	19257	19067	14047	24806
AluJr4	27309	32750	20837	44827	24065	25336	31693	25291	34943	22530	24184	21957	28260	14730	21595	27750	25531	32240	33235	31238	27981	23786	18041	34236
L1P4a	1452	1754	1374	2392	1702	1352	1731	1531	2057	1419	1311	1193	1950	894	1198	1585	1345	1825	2205	1829	1369	1496	1285	1605
MamRep4096	1750	1786	930	2121	995	1316	1603	1273	1779	1187	1112	1091	1402	660	885	1392	1177	1641	1657	1779	1284	1132	883	1900
MER135	640	696	372	883	459	498	808	536	711	390	514	429	589	299	302	653	506	718	603	747	584	530	322	697
THE1-int	524	521	385	689	502	392	585	519	555	443	400	369	407	298	323	419	522	514	681	547	564	383	290	549
HERVS71-int	1899	2730	1508	2561	2032	1634	2304	2115	2628	1983	1756	1800	2077	1318	1845	2704	1673	2995	3468	2854	2107	1782	1979	1743
MIR	203540	245235	149802	304788	168661	194134	241221	187055	259006	157369	175869	150670	204857	110139	131439	206799	188326	238247	240338	245857	202811	173132	135270	238720
HERVK11-int	2527	3720	1664	3150	1838	2080	3681	2710	3490	1934	1882	2010	2248	1020	1558	3265	2269	3288	3660	3214	2309	1942	1853	2217
ACRO1	187	47	35	29	82	35	72	44	48	56	18	24	52	23	31	88	75	86	44	61	66	24	41	39
LTR90A	507	644	432	788	376	553	723	524	705	461	420	407	608	265	372	568	540	548	728	545	566	449	420	629
LTR90B	513	624	408	792	428	455	639	509	632	392	502	410	555	284	336	527	512	692	685	619	569	462	416	649
MER65C	3280	3578	2959	4646	3696	3642	3361	2978	4684	3988	3083	3950	3761	2590	2629	3343	2238	2499	3879	2905	3363	2250	2644	4122
MER65B	601	751	275	1082	422	1156	619	715	819	669	655	590	526	388	375	399	306	370	542	494	747	605	270	591
MER65A	1398	1665	997	2003	1082	1236	1532	1298	1789	1065	1137	1007	1554	674	900	1331	1165	1458	1612	1428	1259	1220	885	1652
HERVK3-int	2965	3468	1951	4078	2013	3016	3383	2354	3285	1992	2196	1912	2725	1297	1563	2977	2178	3005	3030	2970	2674	2254	1646	3148
L1ME2z	12027	14834	10606	20442	11673	11595	14425	12263	17095	11409	11081	10970	14373	7433	9571	13314	11694	14657	17432	14689	12212	11836	9201	15217
L1PA11	9167	10822	7395	15461	7731	7519	10507	8616	12079	7075	7061	7031	10296	5000	5859	9989	8223	11719	12791	11143	8548	8611	6207	11145
Tigger19a	6196	7714	4781	9185	5259	6056	7353	5639	7749	5063	5507	4950	6523	3505	4045	6188	5901	6841	7683	7356	6255	5369	4044	7197
LTR91	150	186	148	220	153	152	169	167	205	113	152	126	166	87	117	165	175	201	213	174	155	151	100	173
Charlie1a	14995	17973	12291	24760	13763	15217	18362	14493	20488	13109	14317	12465	16998	8942	10248	15224	14703	17577	18927	18426	16053	14038	10811	19454
Charlie1b	4564	5978	3702	7650	4034	4721	5656	4377	6276	3996	4389	4038	4942	2751	3141	4801	4450	5237	5669	5687	5071	4264	3092	6096
PRIMA41-int	927	872	450	1217	628	742	833	756	1108	571	729	462	836	427	500	858	639	853	927	856	774	759	467	920
SST1	398	403	236	534	335	366	457	320	376	403	340	329	305	243	368	312	320	432	430	413	468	209	409	443
MER54A	1435	1569	955	1982	999	1213	1562	1300	1619	1042	1070	1035	1347	655	875	1453	1248	1674	1689	1751	1270	1159	943	1542
MER103C	11226	13382	8460	16730	9332	10939	13235	10459	14716	8553	10044	8368	11303	6123	6931	11201	10282	12827	12782	13493	11508	9568	7464	13037
MER51-int	1326	1599	1040	1914	1171	1365	1562	1099	1563	1147	1270	1152	1524	747	952	1422	1184	1733	1939	1385	1434	1123	936	1380
MER67C	1038	1232	920	1575	906	944	1237	944	1414	839	909	892	1137	577	694	1077	939	1141	1265	1219	1046	950	790	1222
AluJo	99801	118416	75030	167045	89051	94042	117719	95032	127228	82761	88243	82700	104547	56208	79436	101853	95779	118420	119991	118821	103130	85351	64605	126856
SVA_C	2167	2703	1766	2529	1833	2501	2691	2247	3124	2395	1969	2423	2507	1237	1907	2125	2066	2587	3461	2185	2409	2024	2021	2356
LTR1D1	673	801	445	1028	446	620	725	639	795	517	574	494	619	395	517	720	578	725	716	723	712	473	438	790
MamGypLTR3a	1086	1243	767	1659	877	950	1069	914	1399	762	944	783	1052	647	713	1150	1014	1266	1313	1259	1126	851	716	1269
ERV3-16A3_I-int	7391	8743	4622	10603	5080	6470	8052	5996	8433	4805	5907	4825	5980	3796	4296	7582	5880	7513	7346	7936	6889	5043	4785	7885
MER34A1	740	1009	595	1068	591	685	923	750	983	583	618	557	743	398	475	810	713	836	881	844	724	727	470	871
Tigger16a	2910	3720	2458	4542	2561	2894	3660	2824	4021	2675	2760	2549	3249	1661	2078	3343	2783	3691	3884	3647	2980	2726	2249	3579
THE1B-int	11941	14331	10839	16675	11883	11817	13646	12042	15029	10386	11388	10326	12062	7410	9802	12156	11536	13982	14466	14330	12779	10174	8823	14511
Tigger9a	1410	1678	1167	2209	1239	1409	1736	1342	1886	1143	1284	1133	1507	830	906	1530	1458	1713	1893	1760	1466	1378	980	1625
Tigger9b	1611	1851	1338	2412	1442	1462	1896	1483	2191	1332	1297	1245	1776	905	1078	1690	1456	1838	2042	1861	1506	1473	1148	1869
MER57A-int	2141	2781	2068	3586	2209	2267	2635	2109	2886	1814	2139	1799	2516	1439	1535	2545	2322	2857	2990	2803	2425	2216	2095	2741
Charlie18a	3587	4349	2844	5395	3049	3619	4368	3359	4812	3123	3284	3154	3824	2217	2533	3559	3403	4155	4758	4155	3794	3240	2471	4119
LTR16D	773	942	501	1081	559	663	887	684	930	505	617	467	758	355	420	791	638	869	725	904	698	620	472	892
AluSq10	4253	4935	3234	7970	4090	4054	5033	4151	5253	3661	3853	3453	4401	2454	3480	4175	4033	5195	4793	5486	4225	3614	2731	5358
AluJr	110527	132661	84520	182287	100407	106309	131430	106270	142195	96636	98167	94093	117869	62967	89485	113577	106035	130699	136927	130046	115920	95240	73976	141614
Charlie10	1749	2101	1204	2595	1530	1703	1966	1497	2201	1409	1513	1436	1835	875	1074	1690	1590	1965	2055	1971	1762	1599	1002	2139
Charlie11	235	306	181	398	231	253	313	243	368	195	233	200	229	156	177	256	252	254	275	282	356	178	197	292
Charlie12	175	169	153	195	240	181	193	130	265	151	169	167	177	78	176	124	173	129	220	137	179	112	138	166
L1MEg1	1190	1523	1021	1961	1027	1231	1374	1158	1559	956	1081	1050	1366	695	794	1396	1189	1478	1708	1425	1276	1121	892	1454
L1MEg2	900	1279	882	1388	848	935	1143	852	1381	798	852	713	982	516	732	1120	842	1160	1372	1103	967	868	877	1108
Charlie17	1513	1727	1095	2127	1242	1352	1705	1272	1814	1282	1205	1299	1397	680	917	1385	1275	1546	1559	1708	1323	1286	923	1622
MER110A	513	627	468	740	432	434	626	452	787	385	437	412	683	302	336	469	462	647	896	651	493	530	318	578
HERVE-int	3755	4830	2261	5438	2881	3757	4582	2918	4312	2790	2977	2298	3173	1784	2047	3722	2871	3922	3487	4134	3555	2104	2154	3688
MLT1L	12488	15139	8798	17016	9825	12021	14185	10629	15434	9137	10363	8536	12377	6279	7521	12922	10863	14514	14487	14463	12448	10243	8065	14004
MLT1H1-int	479	602	534	719	596	571	552	441	661	602	398	384	525	317	363	632	539	656	792	593	596	448	442	621
HUERS-P2-int	404	470	216	491	234	344	368	262	412	221	312	219	310	194	213	345	285	348	393	375	355	237	220	387
MLT1E3-int	153	181	78	228	75	85	173	110	179	87	77	80	115	55	47	154	88	114	129	154	100	97	68	164
Kanga1	953	1190	700	1467	874	918	1125	895	1131	747	781	689	1043	561	532	950	818	1096	1085	1056	924	841	599	1198
MamGyp-int	303	369	215	461	197	269	337	251	358	236	245	219	300	161	219	331	210	284	338	350	276	234	220	405
LTR22E	711	698	374	925	429	550	777	544	749	458	485	494	576	275	347	557	476	627	546	625	569	432	425	762
MER76-int	608	671	271	693	264	391	539	367	439	237	320	319	497	214	263	511	360	449	457	448	427	287	270	824
ERVL-B4-int	6607	7421	4166	9265	5095	6190	7050	5712	7886	4380	5503	4296	6516	3568	3753	6656	5418	7268	7061	6950	6390	5362	4261	7440
LTR22B	380	473	258	535	320	331	464	347	462	289	328	238	372	173	235	387	363	402	436	471	374	318	253	424
LTR22C	65	56	34	56	31	44	62	42	57	32	44	34	41	19	42	28	54	61	48	58	53	19	41	47
MER81	2583	3131	1850	3521	2282	2613	2884	2234	3200	2012	2348	1916	2717	1482	1727	2659	2399	2889	2952	2932	2617	2145	1920	2754
MLT1H2	5631	6543	3874	7855	4310	5328	6456	4984	6761	4095	4753	3920	5270	2833	3391	5629	5089	6294	5955	6686	5571	4426	3784	6666
UCON23	93	81	68	107	75	112	98	61	105	67	71	72	104	56	51	83	83	81	124	90	95	64	60	102
MST-int	1560	1680	651	1464	788	1377	1719	1270	1803	1022	1342	1078	1029	587	683	1027	1186	1002	1094	1285	1881	690	712	1133
GSATX	11	9	7	14	7	10	12	7	19	11	9	3	12	1	6	4	7	10	7	9	14	9	4	5
HERVH-int	16737	22187	12776	22166	14649	13635	20824	17506	23602	12197	10967	13335	15999	8129	11939	23558	13309	23863	25050	18294	13256	15877	14048	15724
AluSg4	9468	11915	7383	16378	8913	9386	12169	9354	12307	8128	8431	7841	9681	5372	7705	9466	8937	11000	11090	11925	9715	7606	5948	12473
LTR23-int	264	339	249	407	273	270	349	268	314	265	232	239	330	149	223	303	236	341	365	287	248	277	185	307
LTR88c	554	731	461	833	496	632	646	621	797	515	565	497	598	389	631	618	590	810	788	756	700	568	582	662
MamTip1	967	1155	635	1370	811	887	1193	896	1240	788	852	812	925	537	622	1030	845	999	1080	1133	892	781	593	995
MamTip3	1037	1261	835	1509	890	1194	1243	986	1359	890	966	842	1166	568	825	1133	954	1164	1285	1271	1065	910	742	1251
MamTip2	5311	6488	3747	7861	4197	5040	6264	4787	6622	4113	4708	4068	5111	3045	3394	5399	4947	5905	5885	6582	5559	4340	3310	6140
THE1C	12436	15376	9058	17762	9410	11135	14512	10798	15251	9065	10268	8595	12489	6216	7929	13437	11521	15777	15094	14139	12269	10836	8030	14182
THE1B	29364	35842	20678	41529	22355	26171	33790	24823	35869	21192	23728	19843	28743	14475	18763	29933	26438	37285	35248	34304	28135	25276	18457	33546
THE1A	5382	6624	3874	7640	4173	4938	6208	4422	6635	3822	4334	3543	5364	2576	3399	5878	5067	6979	6959	6098	5419	4876	3286	6097
MER84	589	663	529	912	583	666	607	492	688	512	533	412	811	320	353	659	506	595	787	709	636	536	434	766
MER4CL34	866	1036	742	1111	703	809	997	943	1189	808	757	688	911	468	590	901	799	1041	1171	932	860	780	642	952
LTR1	414	359	250	567	241	322	423	310	369	240	254	252	373	160	202	365	299	335	325	357	337	250	226	511
HERV1_I-int	1273	1477	126	1812	121	1198	1220	251	238	111	1118	190	1205	67	134	1331	193	1436	1383	300	1150	185	96	272
LTR53B	157	191	118	255	109	163	191	177	243	130	173	151	148	102	136	160	136	183	209	197	196	139	121	165
LSAU	7	7	7	4	4	4	8	4	3	2	5	3	5	4	1	1	0	6	6	8	5	1	8	6
L1M4c	22310	26970	21183	27646	20338	17061	29353	22862	33344	22916	13273	19842	36872	9955	13773	27586	17716	36399	50121	22915	16862	29749	24018	20021
L1M4b	7136	8847	6148	11712	6910	6829	8779	7128	9718	6221	6188	5887	8739	4409	5047	8312	6952	8854	10520	9026	7265	7450	5721	9221
LTR109A2	11	34	9	31	14	13	13	22	22	5	11	9	14	6	6	18	22	15	23	14	11	10	4	18
Plat_L3	4673	5434	3625	6798	3895	4387	5394	4219	5920	3768	4016	3685	4708	2775	3251	4994	4362	5319	5753	5803	4785	4238	3141	5314
tRNA-Pro-CCA	2	3	0	5	0	1	3	3	1	9	4	4	2	0	3	0	4	0	1	2	6	2	2	3
tRNA-Pro-CCG	0	0	0	3	0	0	0	0	0	1	0	0	0	0	0	1	0	0	0	0	0	0	0	0
X6A_LINE	260	280	155	369	182	218	274	212	299	195	220	169	258	119	154	240	208	283	246	256	278	205	172	255
LTR06	91	138	77	110	62	100	91	88	155	103	79	72	110	59	85	105	86	97	136	102	112	78	79	81
MER101	319	402	252	531	234	285	392	255	450	263	307	220	337	182	194	389	298	386	408	388	352	294	223	407
HERVL32-int	437	519	202	511	283	402	375	340	459	344	344	280	406	178	275	399	271	400	327	540	374	256	355	388
L1PREC2	12718	15782	11653	22477	12267	11239	15066	13337	18069	11127	10195	10575	15712	7649	9157	14324	12152	16545	19234	16064	12012	13046	10055	15738
MamGypLTR2b	429	533	396	610	367	469	589	423	607	340	431	352	416	266	252	502	395	547	551	473	451	372	324	493
MER105	1209	1475	991	1897	993	1136	1443	1047	1541	883	1101	804	1261	655	645	1243	1188	1396	1417	1420	1180	1046	799	1439
MER104	2712	3321	1995	4409	2215	2558	3166	2485	3542	2091	2205	1910	2900	1499	1647	2727	2434	3146	3132	3155	2773	2445	1717	3354
MER67B	918	1213	637	1251	771	816	1119	683	1094	568	705	567	926	376	461	1041	752	1124	968	1111	855	749	514	1009
U13_	256	352	261	486	231	279	359	286	383	284	259	279	334	188	193	286	269	318	390	379	283	271	195	345
tRNA-His-CAY_	21	34	14	52	6	20	34	13	28	22	17	8	16	2	11	29	16	23	25	29	14	12	7	21
HERVK-int	2751	3563	1848	4561	2484	2621	3515	2202	3525	2017	2581	1938	2613	1596	1761	3220	2739	3190	4036	3540	3325	2219	1729	3038
AluSx4	12663	15051	9735	23360	11569	11674	15136	12215	16218	10864	11410	10771	13146	7297	10550	12689	12150	15786	14936	16253	12963	10350	8302	16653
LTR38A1	152	208	79	201	104	139	193	127	168	91	109	98	153	51	68	174	123	158	152	176	144	105	107	195
AluYf5	553	638	401	1067	514	505	659	549	690	461	490	440	634	338	455	619	541	735	681	794	584	456	397	793
AluYf4	2101	2581	1599	4151	2016	1992	2587	2057	2785	1896	1949	1911	2391	1271	1789	2297	2060	2714	2706	2878	2237	1780	1542	2954
AluSx3	29866	35268	22677	54978	27476	27450	35997	28834	37951	25411	26981	24942	31182	17333	24944	31270	28980	36536	35939	38670	30709	24763	19858	39558
L1HS	8234	9908	6224	13226	6483	6133	9523	7034	10272	5535	5458	5254	8928	4159	4561	8971	6601	10781	10705	10042	6806	7294	5527	9798
Charlie1	4896	5859	4018	7647	4506	5008	5918	4616	6589	4268	4633	4039	5183	2910	3279	4881	4740	5299	5762	5823	5286	4337	3412	5951
MER21C	16351	19334	11147	22810	12521	15701	19192	13934	19564	12157	14334	11073	15532	7945	9740	16269	13970	17887	17342	17888	16660	12802	9653	19512
MER21B	8476	9652	6213	12137	7019	8148	10178	7589	10183	6535	7264	6189	8173	4353	5672	8515	7658	9558	9837	10002	8629	6910	5561	9693
MER21A	4432	5291	3394	6652	3838	4559	5265	4017	5574	3655	3936	3326	4464	2539	3373	4516	3962	5117	5298	5322	4494	3675	2973	5267
tRNA-Ser-TCG	4	2	4	3	2	1	4	5	1	0	4	2	0	0	0	0	3	2	2	1	1	1	1	5
Charlie6	451	546	385	835	453	507	533	383	640	337	453	359	559	266	265	541	430	430	592	525	536	447	299	656
MIR3	102882	121155	73363	149090	82044	98651	122670	91971	127250	76157	88134	73911	99965	55259	65365	103085	92192	112651	112813	120057	103212	82953	65929	117945
L3	72577	86494	55395	105702	64832	73304	86107	67697	92891	58782	63536	56085	77947	40976	48018	76014	68180	83162	87062	86309	73955	65183	49562	85060
Charlie21a	1296	1547	984	2001	1040	1240	1464	1138	1812	1021	1146	1013	1442	689	871	1182	1195	1440	1522	1500	1292	1175	882	1668
ERV24B_Prim-int	508	628	460	826	517	560	616	528	717	478	533	456	543	305	420	595	541	653	735	622	565	580	442	665
MER68-int	827	972	581	1249	691	769	1049	713	961	609	731	606	738	398	532	819	747	897	875	922	878	704	523	989
L1M2a1	469	563	344	764	347	480	535	457	646	410	449	336	479	237	331	578	423	648	496	587	434	395	335	566
MER88	279	298	132	261	185	212	288	213	331	186	232	176	299	119	144	228	218	373	307	251	274	246	144	261
LTR75_1	131	175	95	180	108	144	154	121	170	107	110	89	107	49	89	166	118	138	153	134	146	94	99	144
MER57E1	545	627	362	867	473	499	650	536	639	435	418	373	606	263	316	566	472	578	652	618	503	447	299	667
MER4A1_	740	867	562	971	717	696	815	721	910	596	614	590	709	413	447	737	606	789	922	755	751	636	523	768
MER57E3	871	1036	591	1422	836	1193	953	998	1101	788	691	807	1102	534	540	816	700	846	974	821	878	966	470	1001
HERVK14-int	863	1178	542	1482	876	1061	1022	786	1114	661	694	657	936	425	775	823	696	810	1192	1085	977	930	636	1074
L4_A_Mam	10409	12563	7933	15559	8631	9814	12238	9364	13279	8054	9167	7900	10656	5552	6196	10810	9795	12290	12692	12718	10526	9086	7167	12264
tRNA-Ser-TCA	0	0	0	0	0	0	0	0	0	0	0	0	0	1	0	0	0	1	0	0	0	0	0	0
MER85	1215	1419	791	1743	956	1022	1308	960	1349	837	1063	921	1150	576	659	1187	1102	1327	1346	1370	1159	977	742	1435
LTR16A2	1854	2200	1312	2705	1269	1816	2148	1740	2280	1214	1494	1167	1817	900	1020	1792	1628	2170	1863	2143	1862	1484	1162	1927
LTR16A1	3384	3928	2065	4093	2362	3015	3630	2847	3726	2105	2605	2085	2804	1610	2109	3278	2732	3547	3460	3770	3123	2330	2046	3576
LTR19-int	778	890	625	1093	739	630	904	723	981	649	767	758	881	445	596	885	940	995	1307	995	737	763	608	837
LTR71A	445	477	336	466	432	476	506	435	614	411	437	481	469	276	335	454	425	477	577	477	505	369	358	450
LTR71B	394	450	279	581	302	323	400	412	471	337	350	325	362	152	331	375	323	448	535	380	376	303	287	418
Charlie9	1459	1654	1029	2147	1200	1332	1624	1238	1774	1144	1199	990	1418	810	987	1482	1304	1635	1783	1691	1376	1235	980	1571
MER61C	533	621	344	770	392	491	612	521	694	389	505	355	458	280	334	557	472	611	589	579	584	412	347	616
MER61B	552	633	383	845	404	556	646	551	667	418	458	455	534	294	345	639	531	639	645	665	592	450	372	640
MER61A	1045	1275	737	1550	868	967	1178	991	1357	868	949	805	1047	551	733	1128	924	1148	1257	1121	1074	749	664	1170
Tigger5b	2488	2934	1879	4063	2114	2287	2730	2301	3179	1909	2116	1836	2710	1377	1661	2435	2186	2895	3007	2903	2353	2113	1624	2961
MER61F	278	343	207	340	237	243	372	246	354	184	246	175	228	155	182	329	260	363	325	297	282	179	197	250
MER61E	221	268	141	314	142	188	260	170	260	185	181	171	197	87	128	241	178	260	256	226	260	174	143	252
MER61D	474	530	282	651	347	398	571	463	570	313	413	309	384	227	242	532	387	511	441	553	450	344	262	542
MER136	160	283	135	256	106	186	140	147	253	121	235	169	157	103	126	123	173	205	160	165	240	103	171	262
MER75	558	618	442	898	531	599	682	536	838	555	500	499	572	345	389	605	547	672	724	683	614	638	379	693
MER76	1249	1429	718	1632	786	1014	1175	1035	1251	869	849	835	1108	500	747	1166	938	1241	1178	1219	1073	879	773	1306
MER77	3023	3675	2223	3904	2346	2668	3455	2578	3402	2095	2486	1989	2714	1360	1704	2889	2469	3189	3245	3321	2826	2290	1973	3281
MER72	1162	1463	924	1572	943	1020	1472	1113	1388	925	1084	883	1200	630	892	1286	1068	1424	1391	1294	1228	957	841	1311
MER73	441	575	402	577	347	358	467	415	615	413	404	365	500	204	358	482	419	558	615	541	503	416	329	498
L1MC5a	30027	36923	26090	49615	28845	29656	36673	29850	41652	28192	27461	27379	35516	18460	23056	33036	29916	36078	43071	36439	31545	29973	22473	38053
Helitron1Na_Mam	331	379	249	549	273	300	352	300	381	296	282	273	348	165	203	340	249	362	428	382	300	305	221	427
LTR12C	5657	6212	3424	7411	4095	5351	6194	4911	5801	3626	4048	3638	4666	2426	2629	5751	3469	5010	4893	4472	5032	3534	2912	6015
LTR12B	309	312	165	407	201	204	295	241	284	172	206	178	262	91	131	423	181	347	320	234	230	167	141	256
MER61-int	3945	4796	3203	5649	3462	3879	3869	3301	5257	3219	3256	2815	4066	1988	2437	3830	3265	4252	4621	3928	3731	2934	2979	4051
tRNA-Ile-ATA	23	38	21	35	18	24	28	25	39	24	33	19	35	23	24	31	34	29	34	28	23	30	17	40
LTR12F	850	1021	520	1007	567	626	869	776	810	524	608	555	800	301	409	735	517	799	720	864	639	516	527	971
LTR12E	290	337	210	409	254	284	358	314	370	229	247	198	316	149	149	339	224	313	326	263	284	238	228	275
LTR12D	986	969	519	1111	633	654	1008	736	921	519	574	505	810	298	398	996	481	901	838	748	691	555	531	864
tRNA-Met	22	40	27	30	31	26	27	31	39	19	25	18	39	15	31	32	27	38	53	30	41	31	23	35
HERV30-int	220	250	134	336	101	142	243	152	219	132	158	108	146	99	108	201	150	204	186	227	192	116	113	243
tRNA-Ser-TCY	21	30	5	39	17	20	23	26	26	8	26	10	10	9	10	20	21	26	16	33	23	10	9	22
U13	134	182	113	291	159	142	174	150	214	122	131	157	152	71	123	173	142	206	194	201	153	154	123	210
LTR47A2	406	463	306	509	356	429	421	332	496	383	342	272	349	138	216	393	304	460	438	408	445	308	225	381
LTR40a	2306	2757	1713	3219	1767	2049	2615	2035	2630	1584	1913	1486	2231	1079	1167	2417	1965	2551	2269	2641	2313	1903	1417	2650
LTR40b	1428	1765	934	1916	1158	1213	1665	1281	1648	968	1231	973	1500	714	727	1548	1205	1597	1520	1633	1396	1148	900	1689
LTR33A_	1671	2010	1090	2363	1260	1581	1895	1437	1961	1128	1305	1110	1648	797	1104	1690	1413	1836	1755	1834	1607	1230	1072	1883
LTR12_	867	943	472	1056	543	653	885	740	843	504	597	499	695	250	378	842	483	918	787	790	691	609	437	819
L4_C_Mam	7675	9185	5796	11424	6656	7239	9200	7158	9761	5808	6509	5765	8172	4234	4323	7913	7066	8803	9104	8957	7798	7038	5002	9121
Eulor9C	72	58	54	81	52	47	82	46	114	54	55	42	72	40	40	62	65	76	75	70	60	51	50	78
Eulor9B	18	27	10	25	6	9	20	10	19	12	6	7	16	5	6	14	10	20	16	16	15	7	4	16
tRNA-Met-i	8	15	16	17	10	9	20	9	24	11	8	14	6	3	4	20	11	14	17	10	13	17	21	7
MER123	48	52	23	75	27	59	35	44	60	35	39	29	40	27	34	31	49	48	34	64	61	29	24	47
BSR_Beta	3762	3608	1380	10119	2973	9761	2872	3773	3550	1998	2391	1633	6710	1173	1321	3202	1678	2918	4400	2465	2457	5312	1789	2682
LTR2	1460	1888	1031	2079	1223	1490	1818	1420	1894	1232	1362	1221	1359	846	1113	1494	1323	1525	1748	1701	1558	1128	903	1696
MER2	14853	18072	11786	23667	13564	14534	17026	14209	19626	12417	13535	12227	16082	8591	9860	15071	14633	17276	18684	17782	15184	13674	10175	18496
MER3	14212	16896	10428	21015	11286	12995	16098	12713	17534	10497	12571	10375	13853	7619	9162	14201	12787	15625	15439	16470	13798	11857	8622	17012
Arthur1C	536	660	372	768	465	526	549	486	676	464	452	387	579	289	318	529	483	591	657	640	557	438	371	571
HERVL74-int	599	677	463	929	462	517	644	510	754	445	508	410	541	331	385	681	527	671	772	687	603	395	422	673
Arthur1A	1049	1157	761	1498	787	878	1234	935	1180	764	827	734	924	486	702	1013	946	1234	1155	1256	1005	864	638	1253
HERV1_LTRa	62	72	21	67	46	31	61	44	61	37	42	41	51	17	30	61	33	47	58	58	57	32	16	57
HERV1_LTRc	37	43	15	74	20	42	58	31	28	21	45	11	48	14	15	44	16	50	72	17	56	21	14	27
HERV1_LTRb	159	175	161	178	187	173	228	154	225	185	179	112	160	79	139	143	204	172	224	157	208	170	167	133
HERV1_LTRe	143	185	168	187	97	177	198	117	161	99	160	108	182	58	76	152	134	238	258	141	189	121	76	102
HERV1_LTRd	14	19	20	34	13	32	24	16	21	12	8	11	20	8	6	6	20	21	22	18	23	15	12	25
MER4-int	5180	6339	4854	8086	5347	5185	6076	4959	6876	4729	4821	4779	6138	3360	3926	5892	5186	6631	8039	6181	5576	5435	4065	6018
Tigger4b	5280	6402	4296	8450	4888	5150	6571	5229	7273	4371	4793	4287	5935	3097	3646	5525	5243	6319	6619	6514	5480	4827	3698	6774
MER106B	866	1082	709	1321	710	813	1021	773	1133	751	760	770	956	477	582	904	839	1007	1074	969	879	825	561	1058
MER106A	796	966	713	1258	704	722	967	729	1150	709	728	689	886	492	577	869	771	986	1065	985	920	791	571	912
MamGypLTR1a	856	1151	675	1213	774	829	1035	756	1119	703	733	657	937	495	605	942	816	1111	1072	1005	961	789	680	1088
L1M3de	715	863	584	1035	597	599	867	710	1054	573	617	555	768	373	434	854	617	832	942	889	660	593	549	802
MamGypLTR1b	1401	1642	1155	1869	1172	1595	1555	1310	1892	1167	1381	1256	1444	895	1055	1609	1440	1677	1658	1782	1545	1230	1103	1588
MamGypLTR1d	468	594	273	689	356	465	490	375	542	328	338	336	418	230	363	487	432	550	586	503	502	391	279	521
L1PA15-16	2309	2957	1899	3643	1914	2032	2428	2355	3101	1839	1953	1833	2599	1234	1624	2589	2130	2724	3042	2790	2153	2031	1756	2964
MER44D	1214	1409	936	1794	1094	1147	1442	1139	1505	1032	987	871	1284	691	806	1307	1128	1390	1415	1445	1172	1085	797	1449
MER113	4707	5577	3522	7392	3933	4388	5521	4390	6144	3865	4150	3827	4737	2756	3350	4608	4159	5338	5645	5724	4727	4027	2833	5693
LTR3B_	438	494	268	574	356	446	516	385	633	346	362	311	442	196	248	514	395	551	498	509	452	329	324	454
HERV-Fc2_LTR	1	0	0	1	0	1	1	0	0	0	0	0	0	0	1	0	0	0	1	0	0	0	0	1
MER84-int	239	248	106	334	144	183	242	200	282	224	164	178	190	89	161	209	183	240	292	291	251	195	152	244
MER41A	4660	5414	2985	6737	3426	4317	5419	3628	5619	3023	3555	3019	4534	1990	2477	4867	3648	5456	5178	4926	4554	3601	2622	5245
MER66-int	1522	1842	1023	2137	1028	1360	1716	1400	1855	923	1100	873	1517	723	822	1649	1286	1721	1643	1529	1376	1115	867	1614
TAR1	54	59	32	70	32	63	73	44	59	58	50	34	46	25	42	44	53	52	59	48	45	29	35	55
Tigger16b	2398	2886	1883	3552	2046	2375	2853	2280	3245	1905	2147	1830	2475	1270	1527	2429	2541	3030	2831	2951	2549	2178	1547	3036
MER74C	217	233	150	247	162	198	234	221	258	151	187	145	186	122	131	238	206	261	318	274	221	198	168	243
MLT2A1	7232	9036	6115	10537	6760	7395	8573	7324	10117	7118	6743	7029	9028	4506	6355	8418	7365	10247	10956	8287	7557	7638	6304	8706
MLT1E-int	1	4	2	9	1	4	0	3	1	5	3	2	2	1	5	1	1	3	1	2	3	5	0	8
MER74B	1877	2296	1488	2744	1489	1668	2240	1756	2516	1424	1524	1419	2062	979	1199	2189	1777	2380	2564	2240	1822	1730	1372	2079
MLT2A2	9521	11180	8057	13347	7997	9467	11650	9609	13207	8188	8629	7848	10805	5247	6443	10349	9534	12694	13397	11340	10144	9164	7503	11435
Arthur1B	2244	2712	1747	3115	1907	2130	2517	2194	2973	1835	2011	1656	2292	1160	1496	2181	2060	2772	2715	2684	2240	2220	1604	2670
PRIMA4-int	1045	1321	783	1676	843	901	1250	826	1251	848	801	719	1135	523	621	1139	963	1323	1371	1276	959	812	721	1178
THE1D-int	3806	4449	3115	5587	3409	3623	4212	3820	4804	3129	3605	3056	3733	2152	2830	3790	3622	4434	4453	4303	4020	3242	2483	4391
Mam_R4	669	772	512	1091	572	757	835	622	940	654	738	670	701	417	451	661	697	827	863	864	889	619	436	805
MLT1G1	5774	6604	3658	7885	4164	5042	6573	5019	6786	3961	4886	3907	4990	2908	3292	5602	4933	6217	5780	6748	5681	4311	3517	6524
MLT1G3	5448	6104	3264	7141	3889	4559	5912	4362	6331	3512	4214	3271	5061	2376	2887	5128	4287	5918	5046	6208	4970	3823	3345	6018
Charlie25	1445	1769	1168	2389	1258	1347	1684	1389	1930	1108	1223	1192	1847	903	906	1422	1401	1726	1709	1956	1437	1368	994	1922
Charlie24	1679	1978	1388	2639	1371	1600	1991	1501	2110	1188	1440	1331	1882	913	1003	1746	1643	2059	1942	2033	1761	1536	1046	2123
LTR6B	644	977	633	830	679	701	889	686	1067	785	615	757	799	383	672	983	696	1166	1310	782	921	679	651	597
tRNA-SeC_e_-TGA	1	0	0	0	0	1	0	2	0	0	0	0	1	0	0	2	0	0	1	2	0	0	0	1
MLT1H-int	1014	1258	888	1629	1046	1071	1155	980	1456	877	916	864	1204	636	724	1275	961	1221	1473	1251	1018	1142	868	1265
LOR1a	928	1092	684	1307	685	781	918	768	1058	630	636	587	901	441	540	940	738	1003	970	911	776	752	537	1014
Arthur1	2072	2583	1687	3207	1843	1932	2396	1996	2739	1752	1775	1582	2359	1147	1419	2207	2029	2567	2911	2560	2117	2014	1583	2541
MLT1J1-int	521	627	306	750	378	437	603	384	576	351	403	323	493	275	289	574	375	598	544	620	472	413	281	536
LOR1b	1149	1330	800	1731	847	865	1357	992	1365	769	863	727	1109	525	680	1205	955	1306	1278	1301	1034	856	693	1276
L1M2	13549	16263	11587	23694	11944	11709	15782	13355	17949	11222	11092	10644	16398	7843	9445	14945	12597	16154	19983	16456	12572	13517	10301	16914
LTR10B2	459	584	339	671	345	356	408	266	518	411	222	299	324	176	348	498	203	366	421	331	288	195	378	442
LTR108c_Mam	9	10	18	21	16	5	23	14	23	13	11	61	11	6	4	14	14	22	20	11	13	16	4	16
MLT1K-int	137	136	118	200	112	106	178	139	174	100	140	99	105	62	79	142	120	161	157	196	150	114	97	163
MIRb	263281	311790	190339	391253	216279	252309	312370	239382	330083	200320	224754	192727	261214	142028	167877	266339	239198	302229	301829	316397	260727	219491	172128	306352
Charlie13a	1128	1332	916	1705	957	1035	1281	1053	1392	961	955	860	1137	670	735	1147	1059	1274	1272	1293	1092	1007	823	1449
Charlie13b	621	726	443	956	484	569	729	513	737	491	576	451	643	312	370	591	494	689	711	694	624	547	409	715
MER63B	2697	3233	2154	4090	2537	2562	3248	2544	3537	2271	2324	2086	2839	1594	1990	2882	2751	3424	3621	3300	2841	2532	1917	3086
ALR_Alpha	1352	1551	987	1600	1097	843	1186	1437	1596	1021	893	923	1345	446	643	1761	987	1506	2109	1042	1183	1337	997	1283
MER66D	504	584	264	733	359	454	452	403	629	418	374	312	458	210	317	412	329	464	479	465	410	418	322	533
LTR107_Mam	259	316	266	401	216	266	299	319	310	210	239	227	235	176	195	242	285	311	334	313	248	224	197	318
MER66C	781	961	594	1152	622	684	824	781	996	572	631	606	786	371	591	889	690	962	934	801	751	694	639	865
MER91B	1339	1702	987	2084	1193	1455	1653	1310	1880	1213	1241	1177	1485	841	1093	1437	1187	1511	1577	1738	1412	1134	977	1668
MER66A	479	638	289	679	366	422	669	482	710	332	479	366	535	254	347	462	414	553	524	630	468	395	260	647
Charlie2a	3228	3877	2684	5146	2729	3080	3573	2908	4156	2857	3061	2716	3519	1895	2334	3405	3115	3677	4337	3971	3435	3184	2333	4129
Charlie2b	4240	5284	3714	7042	4113	4175	5033	4130	5760	3802	3957	3897	4927	2715	3275	4659	4349	5163	5987	5422	4626	4499	3177	5567
MER50C	186	242	114	261	124	202	220	145	213	172	165	123	209	83	100	163	115	202	200	208	193	151	122	242
MER50B	810	958	481	1154	488	664	924	634	885	561	647	560	691	361	448	770	676	813	788	865	734	570	467	899
MIRc	116293	137082	82600	169299	94431	111865	137312	103526	144871	87852	99104	84571	114319	61842	72277	116618	104019	129268	128691	137640	114629	95063	74400	135069
tRNA-Lys-AAA	17	18	13	13	12	7	11	10	15	13	7	12	6	14	13	15	13	17	12	15	17	8	17	11
LTR22C0	607	657	544	809	514	642	674	561	811	511	562	507	725	311	409	621	549	674	717	699	655	500	422	707
X1_LINE	80	104	82	89	55	77	69	79	94	62	74	70	90	39	62	87	73	103	119	106	78	85	64	85
LTR22C2	171	216	141	242	136	148	223	183	224	147	126	149	206	102	113	200	155	219	242	219	146	143	143	233
MER46C	5536	6737	3973	7673	4376	5013	6220	4690	6539	4135	4361	4089	5550	2806	3055	5514	4758	5836	6144	6284	5045	4667	3422	6218
MER31B	1878	2242	1360	2450	1419	1658	2067	1654	2244	1440	1501	1376	1909	850	1265	1822	1633	2232	2325	1973	1756	1532	1371	1949
MamRep38	2517	2986	1676	3407	2018	2343	2743	2311	2988	1833	2083	1898	2259	1315	1758	2297	2157	2814	2675	2814	2481	1873	1617	2853
MER31A	1771	2213	1104	2376	1336	1566	2028	1533	2227	1268	1281	1134	1730	779	926	1880	1430	2089	2099	1791	1574	1473	1103	1780
MER107	434	496	333	579	302	311	490	332	526	337	334	278	430	235	247	424	367	416	521	477	381	386	207	448
L4_B_Mam	4704	5763	3632	7350	3887	4472	5602	4521	6077	3744	4140	3561	4949	2661	2930	4938	4493	5594	5797	5783	4755	4171	3265	5614
Tigger2a_Car	0	0	0	0	0	0	0	0	0	0	0	0	0	0	0	0	0	0	0	0	0	0	0	0
MER34D	375	479	208	548	262	376	434	357	462	242	246	210	377	134	193	370	267	460	364	450	267	255	170	378
LTR88b	1089	1289	719	1438	806	992	1214	1063	1302	755	828	774	1013	588	744	1137	890	1276	1194	1256	1115	812	734	1186
MER20	27025	32324	20061	37916	22253	25743	31873	23801	33831	20837	23067	19178	27475	14213	17907	28018	24344	31513	31537	30932	27066	22525	18029	30308
LTR30	229	235	204	263	156	187	220	222	245	228	204	218	198	116	213	156	236	232	276	247	254	155	210	226
LTR16E2	2661	3019	1878	3548	2123	2275	2844	2435	3028	1786	2223	1788	2515	1381	1806	2677	2314	3115	3039	2937	2444	2094	1936	2954
LTR16E1	2086	2441	1439	2934	1612	2019	2369	1824	2460	1521	1859	1511	1978	1014	1333	2113	1858	2427	2250	2454	2049	1618	1464	2408
LTR43B	174	189	89	235	112	118	210	144	208	139	112	102	132	60	74	172	113	166	134	176	137	109	73	190
MER49	2109	2614	1634	3147	1718	2240	2564	2043	2621	1918	1758	1742	2066	1024	1598	2143	1843	2493	2745	2296	2033	1836	1447	2289
MER48	381	440	197	491	270	324	455	337	451	264	319	189	289	146	236	292	280	333	307	377	343	261	230	368
PRIMAX-int	65	79	43	97	55	58	67	64	85	45	37	48	56	24	38	61	56	47	61	60	46	45	31	53
LTR36	787	994	568	1190	621	722	1095	729	1034	591	623	593	816	341	504	832	687	791	938	885	730	776	518	885
LTR40c	1485	1931	1192	2117	1325	1478	1707	1362	1823	1191	1294	1012	1673	744	968	1705	1308	1960	1817	1880	1491	1259	1132	2023
X7B_LINE	947	1103	690	1542	755	901	1098	825	1218	728	756	705	955	475	571	1006	868	1074	1147	1181	917	794	632	1205
PRIMA4_LTR	531	638	421	726	437	488	609	475	721	394	416	379	529	266	332	566	480	647	652	586	508	410	331	576
HERVK22-int	2619	3193	1794	3734	2164	2448	3271	2297	3120	1840	2273	1758	2581	1269	1599	2741	2228	2936	3205	2939	2518	2169	1758	2971
tRNA-Arg-CGG	0	0	0	0	0	0	0	0	0	1	0	0	0	0	0	0	0	0	0	1	0	0	0	0
Tigger6a	1641	1797	1289	2457	1454	1436	1811	1459	2107	1267	1434	1311	1794	928	1019	1720	1442	1737	2031	1824	1575	1366	1252	2034
Tigger6b	356	410	251	652	269	302	389	320	455	320	264	275	368	197	248	328	294	390	463	448	326	266	268	456
SVA_F	1846	2411	1599	2208	1586	2224	2272	1905	2573	2069	1719	2113	2131	1106	1621	1870	1692	2141	2872	1886	2038	1716	1873	1951
tRNA-Arg-CGA	0	1	0	0	0	0	0	1	0	2	0	0	0	0	3	3	2	1	0	0	3	0	0	0
MER83B	1345	1113	1228	2179	1455	1269	1402	1075	2118	1244	899	1486	1409	994	1462	1376	1403	1777	2794	1721	1455	1405	810	1591
L1MCb	2727	3290	2262	4397	2405	2256	3099	2500	3565	2106	2188	1920	3093	1460	1772	3184	2508	3325	3622	3102	2499	2420	2048	3306
L1MCc	5238	6354	3992	8230	4088	4182	5781	4612	6387	3851	4058	3741	5360	2525	3033	5975	4369	5750	6288	5660	4997	4471	3681	6407
L1PB2	4433	5645	4395	8298	4339	4098	5464	4877	6502	4136	3929	3973	5563	2883	3314	5106	4822	5757	7316	5983	4474	4816	3637	6022
L1MCa	12573	15835	10728	20844	11478	10642	15036	12188	16932	10986	10124	10222	15659	7404	8478	14611	11681	15422	19047	15354	12319	12525	9418	15448
L1PB4	10830	13075	9296	18074	9979	9518	12377	10549	14881	9168	9073	9155	12831	6335	7801	12069	10088	13524	16162	13200	10177	10804	8809	13260
MER72B	332	459	267	408	290	300	354	277	409	277	268	271	356	182	219	344	273	415	320	377	287	246	242	345
MER102b	7371	8697	5135	10324	5803	7131	8980	6825	9371	5745	6331	5709	7144	3858	5034	7298	6566	8237	8435	8749	7410	5930	4908	8315
MER102c	4524	5317	3470	6655	3949	4408	5653	4198	5726	3549	3929	3643	4649	2422	3171	4698	4270	5197	5549	5350	4570	3770	3117	5336
MER102a	4526	5313	3422	6433	3778	4658	5380	4155	5895	3657	4026	3517	4754	2588	2964	4517	4193	5022	5382	5213	4853	3817	2956	5316
LTR58	59	77	46	90	39	67	63	53	60	50	50	34	49	31	40	66	43	65	72	70	56	38	48	51
AluYa5	5180	6299	4059	10002	4899	5018	6447	4880	6882	4496	4521	4504	5749	3126	4590	5732	5141	6835	6611	7180	5405	4564	3797	7178
tRNA-Arg-AGG	5	7	10	11	6	5	10	10	6	9	10	9	6	9	4	6	8	9	2	1	5	4	2	11
LTR53-int	722	849	543	1136	523	758	813	814	1029	582	571	669	600	380	415	840	719	846	997	858	724	621	545	724
AluYa8	362	446	289	615	293	329	479	343	493	305	374	309	356	192	295	380	339	407	471	471	380	277	220	500
LTR55	515	577	345	718	405	406	570	463	622	385	406	391	465	249	358	508	454	635	606	554	462	412	333	560
LTR56	1242	1646	1088	1919	1051	1233	1599	1235	1696	1006	1147	1077	1382	678	819	1344	1222	1490	1619	1458	1308	1075	821	1450
LTR57	849	957	425	1103	466	755	1159	737	1000	559	859	543	606	432	488	871	597	707	699	808	934	479	438	864
LTR45C	806	966	601	1019	552	717	973	693	940	590	633	632	898	358	475	837	685	924	1019	889	743	589	532	872
LTR45B	838	958	649	1151	625	664	894	708	1086	572	713	542	780	428	547	804	718	1099	1046	1045	871	642	608	953
LTR52	900	1095	671	1218	639	838	1089	841	1099	649	702	646	844	405	547	1041	799	1079	1081	969	867	790	651	1061
LTR53	749	904	458	1059	488	682	796	680	897	467	584	540	693	352	469	756	597	862	783	920	756	501	475	768
MER39	3264	3973	2391	4549	2503	2730	3804	2921	4084	2322	2598	2240	3239	1599	1898	3481	2735	3787	3898	3471	3229	2731	2107	3506
MER34B-int	1519	2015	1971	2463	2155	1801	2030	1741	2605	2443	1514	2142	2891	1204	1369	2171	2233	1894	3241	1783	2007	2446	1718	2268
LTR75B	181	219	123	280	116	124	206	161	184	122	137	97	146	64	101	159	144	165	211	179	172	129	91	206
MER30	6688	8092	5161	9990	5811	6340	7818	6232	8537	5422	5847	5211	7359	3567	4493	7243	6295	7804	8503	8307	6707	6089	4391	8256
CR1_Mam	2824	3228	2247	4484	2545	3163	3316	2608	3724	2132	2468	2091	3098	1623	1728	3033	2759	3330	3664	3464	2857	2750	1976	3318
MER33	12333	15572	9740	20234	10946	12817	14787	11639	17023	10869	11793	10719	13506	7071	9054	12600	12505	14839	16342	15295	13647	11906	8737	15956
MER34	1259	1463	1039	1846	1165	1146	1399	1153	1620	1113	1066	1019	1351	676	791	1342	1152	1504	1586	1583	1253	1056	814	1457
L1P4d	201	271	134	281	175	164	257	188	277	149	148	142	199	82	120	153	152	162	211	219	172	122	125	248
MLT1G3-int	380	443	289	548	337	428	422	353	467	335	356	329	396	184	261	392	368	442	524	437	398	400	306	490
HERVI-int	6206	8274	5863	9253	6195	5897	6352	5217	8750	4772	4251	4046	6120	2980	4198	6422	3606	6792	6974	5568	5270	3636	5613	6114
Eulor9A	153	215	119	235	96	138	203	159	178	94	116	85	155	81	81	179	154	169	171	162	131	110	69	187
LTR27E	297	319	148	426	181	230	333	253	284	212	216	202	276	131	168	265	214	281	260	278	244	201	186	389
L1P4e	399	466	267	540	278	266	386	347	383	279	252	249	338	196	248	380	322	364	419	420	327	287	283	456
LTR27C	484	511	292	603	346	337	491	343	488	307	328	274	522	182	238	509	408	503	546	449	407	466	328	553
LTR27B	333	351	204	465	225	269	336	266	360	192	261	217	294	191	192	278	247	291	319	321	279	193	175	292
MER83A-int	97	100	53	111	49	61	74	70	96	55	66	55	74	38	45	92	78	88	120	89	74	65	57	100
MER44C	2361	2821	1844	3756	2168	2126	2705	2207	3074	1876	2011	1666	2418	1179	1426	2699	2167	2797	2815	2979	2388	1935	1597	2872
L1MC2	11406	14292	10844	19541	11461	11143	13805	11539	16344	10962	10120	10954	14020	7617	8856	13063	11637	13739	17698	14496	11910	11914	9084	14656
L1MC3	20482	26091	17404	33966	19304	19387	24954	21087	28702	18080	18238	17701	23747	12191	15054	22619	20491	24927	28627	26108	21288	20004	15979	26307
FRAM	9500	11440	7312	15416	8613	8849	11415	9145	12541	8413	8598	8267	10304	5477	7914	9741	9224	10976	11857	11038	9972	8284	6505	11953
L1MC1	24726	30311	22286	40964	24051	23875	29458	25486	35719	22692	22068	22325	30084	15220	18252	28056	24863	30366	36911	30248	25523	25848	19256	30914
MLT1M	2656	2986	1817	3817	2028	2433	2950	2270	3127	1871	2154	1761	2599	1455	1585	2818	2453	2994	2924	3128	2771	2337	1681	2968
L1MC4	51564	63388	45001	84806	49917	50078	63062	51523	72430	46573	46829	44829	61131	32142	38918	57690	52138	64355	74178	64160	54181	51967	38818	64905
HERV9-int	3608	4201	2129	5328	2399	3096	3915	2730	3640	2305	2670	2146	3079	1491	1990	3540	2564	3583	3509	3567	3238	2416	2223	3966
X8_LINE	247	298	133	319	167	212	266	182	283	156	175	151	214	104	116	264	205	288	262	244	198	219	122	227
L2b	126359	150265	98187	179975	111830	115466	151287	118595	162560	101702	103818	97042	133446	70476	90178	138384	116311	152097	164968	146992	121185	112878	87899	141225
L1MB7	49726	59727	42369	82181	46502	46595	59227	48656	68110	44206	42586	43514	58121	30031	36349	52868	48439	59689	68947	61362	49862	48698	35595	61585
LTR81C	541	659	347	672	316	461	583	420	672	328	397	307	386	270	299	492	455	576	508	577	495	390	289	624
LTR38-int	94	128	85	126	79	96	100	67	121	90	96	73	105	67	111	107	103	113	141	117	117	100	79	153
Helitron1Nb_Mam	349	463	267	617	332	328	399	312	403	234	282	268	427	157	260	374	342	413	454	437	376	286	232	479
LTR5A	2204	2824	1096	2865	1193	1708	2429	1676	2575	1366	1757	1362	1463	864	977	1893	1533	2064	2064	2359	2101	1195	1074	1922
LTR5B	4018	4621	2282	5298	2738	2991	4435	3220	4753	2108	2925	2206	3589	1683	1815	3822	2951	4506	3443	4490	3750	2697	1921	3890
LTR81B	986	1200	729	1521	809	936	1051	901	1245	710	824	635	1037	521	537	1098	1004	1399	1252	1412	968	904	668	1164
BC200	188	206	144	283	151	194	207	158	225	190	188	173	180	127	142	182	151	217	262	209	209	150	136	233
U17	31	34	13	49	26	32	29	25	34	28	28	19	55	20	21	37	28	30	27	43	33	27	23	50
LTR81A	779	1013	535	1301	655	741	904	657	1015	586	648	583	710	440	545	862	732	848	877	946	828	733	565	960
LTR28B	604	724	362	750	413	523	705	550	664	466	539	465	582	296	338	597	620	583	631	657	620	476	456	682
LTR28C	828	1083	589	1069	628	806	1022	756	1054	664	677	647	870	481	637	887	737	918	1021	975	916	735	581	961
LTR104_Mam	1417	1660	1165	2117	1281	1422	1642	1353	1960	1090	1248	1201	1351	833	1045	1480	1365	1785	1822	1674	1369	1365	1092	1609
Tigger17	213	263	154	320	182	174	270	181	266	129	175	147	212	94	112	236	163	243	235	265	198	171	136	287
Tigger10	3141	3664	2022	4428	2295	2720	3642	2543	3716	2299	2520	2187	2901	1524	1561	2784	2530	3134	3226	3350	2950	2443	1808	3463
MLT1F2-int	474	600	309	758	389	399	598	389	603	306	349	270	446	265	237	516	470	506	475	539	353	389	311	527
Tigger12	2471	2900	1770	3904	2038	2322	2842	2204	2902	1941	2012	1724	2723	1225	1470	2521	2101	2969	2968	2926	2421	2373	1626	3178
MER4E	1169	1574	945	2086	1109	1158	1487	1202	1494	1009	1038	966	1374	664	877	1330	1136	1518	1636	1423	1205	1266	908	1384
MER4D	1453	1673	1141	2307	1231	1177	1748	1325	1970	1094	1188	1124	1428	753	939	1508	1424	1690	1816	1787	1401	1315	962	1652
tRNA-Ser-TCA_	0	1	1	2	1	0	1	0	0	3	1	0	0	1	1	0	1	0	0	0	2	0	1	1
MER4A	1234	1577	913	1747	1012	1264	1530	1231	1505	990	951	896	1326	652	815	1277	1104	1445	1534	1371	1232	1047	755	1358
MLT1E	1131	1357	885	1668	905	1096	1281	1059	1488	904	1084	818	1124	588	766	1164	1212	1389	1388	1381	1234	912	999	1333
MER4C	684	854	557	1114	596	659	897	723	979	620	568	561	742	414	439	732	656	787	844	843	727	570	490	809
MER4B	2448	3201	2038	3775	2217	2420	2968	2448	3195	2254	2155	2025	2937	1385	1999	2744	2254	3319	3574	2705	2605	2334	1867	2767
MSTA-int	6663	7333	5315	8807	6112	5834	7073	6582	8157	5664	5556	5219	6317	3978	4556	6359	6218	7266	8356	7532	6816	5420	4724	7441
MLT1J2-int	489	598	404	759	449	473	526	421	637	459	458	478	528	291	328	575	487	509	656	559	522	462	335	617
MLT1D-int	1501	1752	1423	2065	1601	1547	1727	1429	2041	1341	1351	1235	1777	1003	1122	1653	1429	1830	2272	1737	1504	1439	1161	1713
HERV-Fc1_LTR1	24	43	20	44	17	34	59	25	42	16	29	28	27	11	14	36	16	34	40	36	27	20	22	33
HERV-Fc1_LTR2	0	3	2	6	0	3	1	4	10	2	1	5	5	1	1	4	1	1	0	1	7	4	4	2
HERV-Fc1_LTR3	18	31	13	22	15	12	23	30	33	6	9	7	32	0	3	17	6	28	21	14	13	11	20	20
MamRep1161	9	13	13	19	14	13	27	10	20	13	19	14	23	4	5	14	15	16	25	13	14	12	6	11
MER6	2848	3425	2348	4280	2597	2698	3300	2821	3818	2381	2561	2455	3294	1722	2107	3024	2750	3563	3820	3455	2871	2664	2123	3458
LTR80A	352	444	276	529	350	379	416	372	444	270	346	265	355	223	217	333	358	426	472	396	424	348	222	415
LTR80B	452	608	461	686	386	393	544	463	590	435	441	457	557	201	318	495	410	603	562	559	472	436	394	597
HAL1	44951	55740	38289	72559	41417	41646	54472	43667	62676	38846	39229	36734	51506	27089	32073	52701	44166	55655	64029	54442	46849	43434	32962	55878
MLT2F	2209	2748	1547	3019	1641	1836	2468	1935	2602	1657	1794	1475	2150	1059	1289	2264	1808	2572	2547	2522	2252	1796	1498	2645
MLT2D	6466	8195	5594	9830	6102	6345	7659	6333	9026	5808	5783	5281	7662	3609	4997	7488	6606	8814	9887	7756	6821	6564	5561	7513
MLT2E	560	611	319	774	329	398	553	426	588	292	391	261	515	189	230	614	410	628	504	629	428	391	301	647
GSAT	29	32	17	83	43	79	49	76	60	100	62	40	46	12	27	38	27	76	42	56	53	40	48	48
MER34A	1468	1737	1093	2205	1261	1286	1790	1386	1978	1088	1158	1012	1422	787	885	1549	1204	1563	1729	1684	1362	1213	924	1617
HUERS-P1-int	1792	2133	1277	2124	1228	1494	1902	1479	2149	1593	1476	1636	1576	864	1328	1619	1771	2072	1990	1857	1749	1309	1280	1795
MER34C	159	184	114	249	110	153	214	106	193	111	111	124	156	83	91	156	148	165	223	184	144	177	108	204
Charlie1b_Mars	19	23	12	27	24	15	24	18	37	18	9	17	38	24	10	29	38	33	49	42	32	37	25	33
Ricksha_0	585	647	467	872	493	536	669	559	762	477	498	524	689	343	357	670	599	827	690	714	574	576	390	725
ORSL-2b	780	929	618	1202	677	847	1056	781	1035	692	706	696	819	460	608	795	773	926	1048	1006	832	707	498	922
DNA1_Mam	277	327	225	452	236	268	356	226	360	209	198	199	288	130	157	253	258	322	321	363	286	268	170	372
PrimLTR79	175	205	151	228	127	150	213	142	226	129	140	118	209	80	113	174	171	171	216	194	188	165	134	174
LTR57-int	362	405	287	615	371	379	404	309	454	313	346	315	454	244	225	355	343	377	515	429	392	458	245	424
LTR8B	3055	3804	2073	4594	2289	2577	3509	2780	3850	2079	2419	1976	2780	1499	1695	3331	2585	3454	3406	3365	2705	2275	1960	3486
LTR8A	2880	3575	2041	4048	2337	2821	3362	2644	3583	2224	2624	2145	2875	1527	1991	3018	2653	3263	3113	3494	3015	2418	1756	3288
Tigger12A	1235	1504	981	1846	1107	1241	1436	1120	1601	1042	1076	1044	1449	656	761	1269	1097	1426	1500	1495	1232	1041	961	1473
L1ME4a	53877	64715	42643	84340	46069	52229	61470	49895	70512	46818	47621	45591	60176	30375	37734	52869	49979	62368	69827	62689	54519	51470	37044	65561
L1ME4c	12010	15017	10019	20171	10506	11877	14540	11589	16410	10645	11475	10609	13507	7050	8376	12655	11905	14540	15828	14986	12944	11827	8364	15593
L1ME4b	33968	41661	27941	54741	30926	33809	40541	33196	46836	30751	31022	29801	38392	20105	24307	35259	33478	39992	46312	41071	35703	32715	23794	42468
LTR89	1200	1394	894	1688	875	1117	1348	1016	1569	974	960	875	1215	586	729	1279	1041	1392	1419	1360	1100	971	851	1418
tRNA-Leu-CTY	9	5	5	7	3	5	12	2	5	2	4	7	5	4	4	4	8	5	5	5	1	6	8	7
LTR87	1934	2356	1438	2800	1628	1889	2295	1691	2493	1486	1685	1376	2093	970	1307	2121	1815	2485	2318	2440	1908	1638	1343	2200
ORSL-2a	653	697	387	935	543	639	698	511	751	426	488	422	641	314	369	601	457	597	632	765	586	469	409	686
LTR83	644	880	572	1044	583	688	810	637	888	640	616	524	772	389	471	704	663	870	971	804	744	626	527	869
LTR81	219	245	99	274	110	173	221	195	255	122	210	144	176	71	86	215	139	161	218	203	187	126	111	204
MER65D	564	668	435	788	413	524	644	546	718	421	442	393	614	279	406	579	462	629	682	687	532	397	393	680
Tigger3b	18728	22938	16566	30329	18579	17798	22416	18374	25505	16300	17175	15431	22355	10855	13773	20690	19594	24671	26797	23336	19405	18810	14626	23745
MER57-int	2654	2939	2550	3896	3010	2525	3021	2520	3078	2700	2348	2210	2897	1723	1786	3054	2857	3456	3705	3107	3171	2694	2145	3006
Charlie17a	2285	2655	1679	3273	1804	2218	2712	1982	2777	1819	1999	1641	2365	1248	1571	2325	2158	2676	2537	2705	2385	1871	1516	2760
Charlie17b	632	771	427	911	567	516	693	605	823	424	556	488	574	295	365	639	545	788	753	765	664	521	469	781
HUERS-P3-int	1915	2461	1222	2551	1307	1620	2288	1814	2060	1231	1575	1302	1576	724	943	2067	1484	2050	1854	1983	1733	1330	1292	2172
MER34-int	436	462	270	566	294	381	382	370	484	326	305	252	472	209	188	374	322	399	457	394	389	446	237	481
Eulor8	40	28	33	51	22	20	36	19	42	18	23	34	35	15	27	30	29	24	42	31	28	11	20	28
MER54B	501	506	329	742	360	433	525	419	549	327	376	313	534	222	270	490	398	490	515	522	445	368	383	566
7SK	2397	2943	2343	4650	2795	2396	2385	1759	2805	2604	1958	2153	3561	1613	3983	3032	3573	2729	3661	4247	2268	1823	2929	6313
Eulor1	78	86	66	95	58	64	83	73	92	48	63	36	88	48	52	75	75	70	76	90	78	60	30	70
Tigger17a	5216	6426	4354	8497	4858	5106	6294	5286	6969	4399	4679	4157	5958	3006	3626	5766	5273	6588	7027	6750	5294	5148	3855	6651
HSATII	5	24	4	13	59	11	18	13	15	10	11	5	9	2	10	9	32	28	25	2	8	10	14	12
L1M	516	617	391	814	444	481	598	491	678	406	460	446	587	297	369	534	495	581	635	547	561	553	329	663
Zaphod	1601	2060	1350	2612	1408	1641	1972	1597	2310	1362	1546	1327	1779	895	1194	1530	1562	1916	2008	1884	1773	1578	1295	1997
Tigger18a	2015	2426	1585	3147	1704	1974	2292	1849	2582	1655	1745	1678	2255	1172	1319	1958	1868	2312	2521	2598	2008	1787	1341	2519
tRNA-Arg-CGY_	23	33	15	35	16	17	22	9	21	7	12	13	18	14	7	18	8	29	16	19	19	14	21	32
Tigger3	2527	3157	1914	4147	2313	2412	2975	2284	3151	2093	2316	2017	2885	1421	1792	2708	2360	3173	3449	2955	2585	2299	1766	2948
MLT1I-int	755	894	504	1052	545	730	888	613	978	546	609	506	710	427	486	766	729	866	794	830	709	530	445	873
MER4B-int	2059	2732	1708	3185	1982	2030	2589	2081	2723	1783	1968	1643	2377	1221	1540	2458	2107	2778	2929	2553	2398	1957	1568	2444
LTR106_Mam	632	828	713	1014	527	634	684	685	799	514	581	546	684	391	446	552	659	808	894	812	606	696	754	693
X6B_LINE	418	471	260	621	292	369	411	377	507	251	291	282	453	200	233	435	391	449	388	443	470	306	232	461
MLT1A-int	533	741	526	1013	557	558	710	537	747	456	474	430	671	331	428	693	551	755	804	786	590	532	392	732
tRNA-Ile-ATC	0	0	0	0	0	1	3	0	0	0	0	0	0	2	0	1	0	1	0	0	0	0	0	0
Eulor11	17	14	11	13	11	15	7	12	17	4	14	18	19	5	10	12	8	8	19	14	21	8	13	20
Tigger5	857	969	690	1337	814	812	1097	925	1109	772	737	683	899	490	537	898	802	1088	1012	1037	879	866	597	1037
MamGypLTR1c	1140	1288	788	1577	878	980	1331	1014	1337	843	909	892	1037	604	845	1097	990	1200	1300	1199	1055	869	798	1307
LTR48B	1795	2060	1382	2115	1451	1763	2219	1693	2425	1577	1581	1595	1861	891	1137	1768	1781	2268	2378	1939	1840	1621	1242	1656
Tigger4	3638	4437	2925	5522	3115	3439	4093	3367	4611	3089	3341	2906	4038	2001	2305	3758	3339	4205	4519	4469	3696	3297	2595	4615
tRNA-Ile-ATT	28	34	30	42	14	25	44	21	50	20	31	21	40	13	17	34	32	20	30	51	27	19	25	37
MSTD	13305	16556	10413	18941	10869	12922	15984	12648	17111	10796	11320	10215	13824	6986	9235	14150	12402	16496	17260	15477	13438	12245	9126	15203
LTR12	1175	1282	674	1400	776	887	1209	978	1210	720	764	704	946	322	490	1259	673	1202	1081	1021	959	753	661	1060
LTR13	2421	2625	1414	3079	1631	2313	2754	2132	2717	1828	2023	1893	1722	1178	1674	1826	1999	1888	2031	2454	2454	1658	1310	2397
LTR14	271	352	201	431	247	312	383	295	406	209	287	207	338	142	227	315	271	362	361	326	292	250	198	305
LTR15	630	692	388	749	460	523	702	528	773	445	479	440	590	274	351	612	487	662	735	589	575	484	407	583
LTR16	3111	3634	2065	4254	2306	2749	3550	2823	3764	2203	2485	2124	2943	1481	1943	3077	2669	3831	3519	3791	3098	2456	2110	3601
LTR17	1617	1865	1059	2304	1170	1468	1899	1304	1813	1267	1337	1073	1384	790	1060	1606	1348	1518	1460	1715	1517	1065	884	1842
tRNA-Leu-CTA_	0	1	5	6	3	1	7	3	1	2	1	0	1	3	2	2	4	2	1	2	3	4	4	4
MER5A1	16252	19382	11506	23063	12946	15551	19224	14266	20243	11696	13898	11319	15946	8231	9995	16740	14724	18640	17955	18934	16232	13484	10621	18450
LTR78B	2614	3115	2009	3664	2019	2483	2980	2437	3242	2064	2400	1998	2648	1478	1842	2797	2613	2999	3177	3068	2807	2248	1825	3003
MER97d	281	298	212	388	200	262	281	231	295	185	242	198	207	147	158	214	225	286	298	338	248	169	187	298
MLT1I	11135	13128	7974	15371	8217	9884	12692	9607	13407	8111	9121	7402	10847	5424	6672	11333	9794	13116	12332	13011	10961	9409	7272	12663
MER9B	102	124	45	188	66	96	103	88	90	74	82	72	83	23	69	109	73	109	112	92	97	62	56	112
LTR51	424	533	334	696	344	452	508	433	613	328	376	348	477	232	250	429	355	501	559	463	452	413	304	458
X7C_LINE	637	897	578	1041	538	671	798	634	874	556	575	499	614	387	475	740	628	792	733	833	706	570	419	770
Merlin1_HS	270	318	138	398	143	274	313	155	247	123	208	130	203	103	86	248	189	298	240	241	273	113	119	241
MER34B	695	903	521	937	524	667	775	626	930	541	598	453	725	329	389	710	626	849	745	766	657	559	416	793
LTR40A1	525	556	378	722	376	449	552	412	553	381	494	386	467	257	298	525	377	504	665	469	496	376	371	521
LTR41C	1340	1522	885	1745	1061	1250	1290	1281	1641	957	1006	941	1305	659	783	1232	1133	1353	1597	1522	1202	1179	870	1313
LTR41B	1821	1961	1150	2538	1364	1863	1998	1636	2139	1240	1441	1155	1573	824	1040	1746	1402	1794	1670	2026	1727	1486	992	1823
Kanga2_a	2703	3390	2197	4617	2411	2721	3309	2610	3701	2340	2559	2384	3048	1612	2089	2882	2756	3287	3761	3283	2943	2609	1895	3450
LTR29	674	832	520	958	553	623	731	588	883	522	551	485	627	390	465	707	597	815	886	707	677	594	433	765
LTR14C	172	222	106	356	171	225	265	164	242	171	184	136	260	119	131	195	199	235	285	203	204	144	144	220
LTR14B	1253	1304	742	1612	894	1031	1252	1026	1523	897	959	734	1124	588	768	1198	988	1303	1329	1259	1111	938	797	1336
MER101B	268	323	233	306	196	253	272	257	336	228	221	221	269	160	195	283	244	368	308	302	310	261	192	289
MSTB1	9803	11913	7446	14621	8006	8900	11398	8936	12651	7214	8253	7459	10359	5327	6346	11064	9190	12318	12806	11578	9451	8765	6454	11545
LTR103b_Mam	469	577	376	658	399	402	496	463	727	394	393	435	609	243	351	513	464	613	637	547	454	467	348	481
AluYk11	915	1133	680	1729	848	800	1083	903	1145	768	783	788	984	521	785	963	865	1117	1093	1168	925	731	640	1193
AluYk12	665	739	546	1090	736	622	828	695	905	595	572	614	705	390	576	725	623	886	966	882	714	546	588	797
LTR33B	1372	1853	1192	1915	1201	1398	1781	1399	1921	1110	1300	1060	1538	707	824	1659	1339	1715	1595	1590	1619	1412	1067	1723
HERVE_a-int	1235	1616	884	2189	895	1232	1555	1077	1551	721	1120	746	1269	574	683	1501	949	1417	1455	1338	1094	1001	736	1403
LTR33A	2200	2475	1456	3142	1689	2006	2509	1934	2552	1393	1868	1389	2101	1120	1311	2435	1853	2575	2353	2678	2104	1711	1474	2469
U14	23	27	16	43	23	29	26	8	31	26	17	19	28	14	10	30	11	12	24	26	15	12	12	16
LTR105_Mam	739	833	507	938	505	674	765	583	808	419	626	443	633	351	382	646	630	848	747	846	639	605	477	920
Charlie23a	1958	2400	1407	3118	1646	1861	2329	1703	2588	1555	1731	1330	1982	1032	1169	1901	1701	2432	2253	2348	1971	1706	1224	2266
Helitron3Na_Mam	1544	1747	1079	2153	1224	1451	1660	1292	1882	1098	1367	1108	1445	850	1001	1505	1300	1632	1663	1729	1481	1220	1036	1685
L1PA2	17519	21379	14025	29713	14706	13192	20405	16037	23076	13096	12046	12224	19238	8877	10672	18628	14466	21768	22971	20839	14435	15333	12200	20710
L1PA5	35535	42673	28125	61704	30440	27109	41640	32866	47684	26283	24958	25093	39473	17869	21471	38035	29843	44632	47191	42652	29246	31088	24018	42327
L1PA4	30406	36891	24398	52035	25439	22984	34953	27720	40302	22674	21998	22160	33783	15631	18984	32553	25644	38494	40231	36494	25708	26996	21055	36543
L1PA7	38345	46841	31750	67387	33374	30655	44505	36370	51920	29115	29324	27821	44371	20826	24482	41956	34627	51158	53567	47432	34566	35872	27690	47365
L1PA6	43059	51935	34176	61022	40857	42708	48752	36585	52608	32742	33054	30382	61173	25312	28723	51540	43382	63261	57792	49531	45769	48702	35323	51101
L1PA8	15991	19971	13367	27722	13962	13641	19052	15633	22333	12538	12704	12351	18434	8856	10720	17721	14815	21940	22633	20338	15197	15433	11784	20283
MER90	1078	1213	819	1696	928	999	1238	988	1339	755	910	735	1166	630	687	1268	989	1293	1362	1420	1049	968	777	1234
L1P4c	18	33	12	33	6	14	28	11	38	18	13	9	9	11	11	23	9	16	18	24	17	16	13	30
MER94	4206	5116	3034	6288	3514	4118	5115	3835	5429	3361	3724	3231	4358	2169	2711	4460	3746	4971	5052	5007	4119	3692	2823	4948
MER11A	4006	4728	2658	4924	2822	3301	4470	3121	4233	2284	2871	2255	3857	1476	1967	4567	2922	4833	4374	3938	3425	3144	2504	4214
LTR65	708	843	657	1007	623	566	737	611	972	611	598	549	799	417	493	719	632	854	1135	830	731	703	484	821
LTR64	539	592	355	722	446	460	616	451	646	437	404	390	495	240	323	538	414	539	654	533	491	432	314	539
LTR1B	459	470	244	542	294	334	413	380	465	325	341	299	328	234	284	380	417	379	420	512	519	306	275	460
LTR1C	105	139	69	168	92	113	132	109	152	78	90	71	117	51	67	114	87	91	137	130	119	99	87	134
LTR1D	540	539	306	660	364	414	571	418	574	367	379	363	401	224	288	437	410	450	468	540	475	349	314	541
LTR1E	583	656	349	794	368	576	563	492	695	406	483	417	532	313	433	531	446	508	543	602	563	381	418	706
LTR1F	238	301	127	364	211	198	261	242	301	131	188	147	211	101	135	241	183	197	194	264	181	151	124	289
LTR62	339	411	235	524	264	369	417	269	456	307	314	307	391	194	247	360	292	400	505	400	368	278	231	388
MER41B	3908	4884	2645	5565	2873	3684	4648	3264	4680	2710	3130	2530	3664	1658	2113	4061	3252	4668	4491	4348	3825	3269	2142	4690
MER5B	24488	29809	17824	35754	20499	23866	29680	22112	30657	18601	21583	17726	24444	12703	15692	25161	22797	27912	27537	28498	24784	20272	16046	28719
MER67A	547	686	348	731	425	450	584	448	669	319	395	344	517	232	295	579	411	656	557	519	495	375	314	575
hAT-N1_Mam	761	878	579	1100	619	685	824	665	966	626	660	574	833	397	437	773	696	903	952	882	793	666	479	930
LTR69	181	250	187	294	225	231	241	196	297	185	201	171	231	122	204	229	200	232	286	244	196	172	295	237
LTR68	354	344	217	426	185	281	313	220	309	218	269	194	299	116	159	303	233	350	313	364	262	215	180	366
MER5C	2451	3164	1543	3269	1900	2455	2973	2314	3502	2449	2131	2384	2237	1196	1503	2229	1947	2407	2659	2514	2594	1801	1497	2680
tRNA-His-CAY	0	0	0	0	0	0	0	0	0	0	0	0	0	0	0	0	0	0	0	0	0	0	0	0
AluSg	35387	42437	27291	66914	33551	33235	42420	33699	45091	30624	31978	29764	37870	21294	30836	37139	34996	44148	44184	46509	36588	29792	23816	48535
MER70A	622	683	315	895	448	578	636	578	754	385	531	381	486	329	351	612	483	695	577	660	609	466	382	698
Tigger17c	1016	1265	808	1554	890	968	1183	981	1353	774	900	792	1152	562	719	1083	968	1144	1212	1200	1021	911	693	1232
LTR10F	979	1171	740	1636	790	796	1203	957	1283	658	677	653	988	459	489	1198	785	1281	1456	1045	842	874	587	1065
LTR24B	445	579	387	814	419	418	564	497	630	435	391	385	535	278	269	476	421	554	662	567	466	403	265	550
LTR24C	456	541	321	704	350	426	472	433	546	346	338	351	463	240	270	451	407	515	553	465	436	441	277	494
L1MD3	8818	10601	7612	14302	8250	8197	11087	8884	11937	7816	7790	7403	9803	5206	5991	9172	8702	10558	11653	10647	9122	8669	6842	11006
L1MD2	23248	28305	20334	37944	22132	21591	27285	22772	31953	20656	20125	19939	27432	14117	16665	26213	22731	28706	33786	28514	23211	23064	17314	28182
L1MD1	14614	18466	13720	24812	14726	14100	17375	15270	21339	13773	12931	13462	18085	9530	11822	16859	15029	18335	22654	18829	15221	15730	11872	19264
HERV17-int	3617	4454	2308	4641	3135	3230	3892	3358	4517	2561	2854	2418	3040	1575	2242	3593	3039	3679	3997	3795	3618	2694	2312	4121
LTR1C1	85	164	110	125	98	88	91	147	171	90	130	83	132	83	88	90	143	185	147	96	126	101	104	141
LTR1C3	37	41	28	51	26	22	37	32	33	23	25	21	29	26	17	28	29	34	51	48	37	29	21	38
L1P	54	68	48	88	44	41	61	45	78	60	50	48	61	26	39	68	61	69	76	67	55	56	34	75
MER70B	321	398	165	414	219	343	342	245	297	204	271	200	256	126	169	271	246	312	300	355	316	201	186	324
tRNA-Gly-GGY	19	30	31	60	30	31	35	19	31	19	26	31	26	23	22	24	25	30	38	25	35	30	12	40
LTR84a	703	838	490	978	507	671	769	564	830	510	661	527	601	381	412	693	620	785	858	844	734	513	456	855
LTR84b	1516	1887	1165	2247	1143	1330	2033	1465	1954	1085	1336	1108	1418	769	1026	1641	1368	1726	1735	1938	1514	1310	983	1863
tRNA-Gly-GGG	7	8	6	8	5	6	11	5	8	9	8	4	11	5	13	8	10	11	15	12	7	4	10	6
MLT1G1-int	336	402	216	508	232	284	353	316	428	266	276	257	333	189	238	393	317	365	409	382	341	280	190	378
MER77B	3137	3402	1943	4344	2257	2784	3370	2676	3375	2058	2449	1958	2531	1599	1804	3028	2406	3324	3167	3299	2724	2205	1870	3314
MER132	6	11	3	7	8	3	1	4	22	7	6	6	9	5	1	11	10	7	6	16	13	7	5	7
Tigger17b	147	195	129	204	142	141	186	158	167	123	139	132	170	71	90	162	133	166	198	182	156	137	93	177
L1ME3A	23350	28501	20094	39194	21655	22506	27692	22408	32824	20474	20662	20053	27249	14060	17058	25061	22606	27678	32556	28702	24203	22860	16747	29810
L1ME3B	16144	19452	13967	26427	14911	15021	18742	15285	21680	14581	13887	14197	18904	9662	11515	17141	15415	18809	22426	19155	16058	15835	12755	20217
L1ME3C	4719	5963	4021	7957	4517	4597	5505	4514	6648	4297	4287	4070	5305	2940	3415	5161	4874	5821	6817	6058	4979	4596	3409	6137
L1ME3D	6891	8774	5943	11409	6740	6498	8032	6863	9668	6168	6218	6293	8539	4429	5252	7448	6951	8527	9835	8672	7168	7116	5310	9121
L1ME3E	6985	8803	6014	11852	6809	7004	8546	7032	9939	6512	6586	6141	8525	4321	5299	7739	7608	8909	10100	8869	7688	7276	5541	8905
L1ME3F	9341	10880	7422	14825	7812	8354	10413	8658	11977	7859	7860	7541	11219	5128	6042	9638	8770	11373	12624	11098	9183	9591	6413	12194
L1MA8	15709	19560	13492	26977	14586	14863	18161	15540	21451	13927	13998	14224	18849	9478	12011	17529	15791	19774	23459	19624	16490	16786	12074	20268
LTR25-int	1832	1925	1213	2496	1399	1695	2055	1414	1966	1473	1564	1425	1803	920	1172	1706	1486	1964	2221	1719	1906	1399	1197	1945
Tigger1a_Art	573	639	327	756	433	495	598	446	650	437	433	414	522	274	302	521	435	567	588	667	456	392	320	612
MER57F	577	755	887	858	536	594	675	599	884	498	519	918	767	386	581	751	699	895	1108	733	750	681	598	773
MER57D	452	598	351	530	392	439	514	400	570	367	417	378	438	226	315	493	461	553	569	491	413	397	353	493
MER47C	542	758	430	838	501	492	647	559	749	390	522	412	626	302	361	595	508	735	784	636	518	520	372	637
MER47B	1163	1350	919	1911	1106	1153	1331	1029	1496	979	1096	895	1347	663	877	1220	1207	1511	1530	1561	1240	1149	854	1480
MER47A	4316	5129	3330	7011	4046	4026	5110	4058	5713	3639	3610	3526	5025	2393	3133	4610	3994	5286	5675	5157	4355	3984	3158	5180
SVA_D	5092	6520	4374	6046	4354	5783	6313	5533	7555	5925	4763	5777	5434	2794	4339	4773	4578	5571	7479	4996	5334	4345	4705	5144
SVA_E	1356	1781	1164	1571	1148	1713	1720	1504	1963	1518	1317	1626	1597	835	1260	1419	1324	1709	2205	1458	1561	1334	1408	1519
D20S16	86	107	32	120	73	53	85	84	92	39	45	41	107	25	25	121	38	97	81	85	68	48	43	65
MER30B	286	328	224	398	228	241	306	257	355	216	212	205	303	154	159	318	253	354	353	343	273	258	165	327
SVA_A	1661	2118	1308	2116	1310	1808	2029	1707	2268	1901	1466	1773	1883	949	1476	1650	1491	1982	2563	1720	1876	1505	1500	1846
SVA_B	3053	3804	2494	3550	2597	3296	3668	3104	4458	3412	2711	3343	3428	1692	2629	2963	2833	3485	4696	3075	3168	2622	2620	3248
FAM	7584	9166	5979	12021	6542	7126	8844	7036	9357	6378	6668	6237	8089	4052	6294	7881	7181	9141	9377	8621	7811	6458	5130	9505
MER89-int	778	883	604	1112	591	714	787	615	816	507	616	493	732	419	473	884	679	955	906	925	774	555	499	817
MER90a	2243	2565	1816	3255	1908	2198	2507	2036	2797	1801	1825	1669	2568	1230	1495	2472	2176	2747	3039	2565	2217	2304	1749	2510
MER97a	218	259	176	370	186	174	223	162	283	148	182	131	201	117	125	230	170	233	258	247	176	165	137	270
tRNA-Thr-ACY_	0	8	3	3	1	3	4	3	2	0	1	0	2	1	1	4	1	3	1	1	3	2	0	3
X5A_LINE	101	86	47	147	67	88	84	75	92	77	73	63	114	41	52	73	55	74	105	110	81	75	59	92
MER34C_	536	577	402	745	426	504	575	485	707	341	478	400	567	313	355	558	457	629	548	635	513	469	349	685
Tigger14a	1752	2046	1343	2735	1326	1842	1997	1573	2294	1497	1679	1514	1707	897	1154	1662	1557	1792	1927	2153	2004	1495	1113	2127
MSTD-int	1412	1576	1143	1851	1074	1197	1558	1273	1766	938	1223	1041	1305	753	906	1385	1307	1627	1530	1557	1396	1079	902	1599
Charlie22a	1835	2100	1359	2601	1583	1890	2177	1664	2398	1644	1686	1558	1938	999	1113	1711	1687	2080	2271	2210	1936	1614	1236	2208
L1MC4a	20761	25065	17376	34600	19298	19771	25054	20405	29005	18351	18485	18002	24646	12435	14919	22795	20660	25066	29423	25366	21777	20638	15348	25958
Ricksha_a	90	85	53	126	67	82	91	77	120	83	89	85	71	65	36	66	67	72	144	113	107	94	59	111
LFSINE_Vert	3210	3750	2212	4652	2525	3092	3578	2861	3746	2320	2784	2253	3394	1615	1763	3515	2768	3457	3329	3657	3356	2657	2035	3785
L1MDb	1497	1801	1349	2421	1590	1269	1789	1311	1748	1126	1307	1177	2350	985	1236	2142	1337	2429	3073	1722	1671	2218	1507	1680
L1MDa	13796	17328	11937	23036	12385	12594	16516	13736	18836	11960	11218	11445	16687	8330	10017	15747	13269	17264	20011	17092	13583	13807	10684	17495
LTR75	452	587	332	727	323	404	571	415	526	274	354	306	422	229	284	497	402	515	555	575	404	366	370	568
7SLRNA	2866	3429	2114	4656	2556	2685	3317	2723	3706	2553	2620	2406	2820	1620	2218	2882	2631	3254	3405	3200	2979	2403	1781	3887
MER6B	968	1168	671	1538	793	956	1048	857	1127	722	866	705	989	478	526	1000	884	995	1025	1128	936	811	563	1267
LOR1-int	2818	3471	2497	4188	2697	2836	3372	2700	3898	2419	2686	2295	3649	1714	1873	3128	2551	3700	4103	3311	3025	2608	2339	3121
LTR72	187	254	147	217	143	172	215	160	277	179	156	143	170	80	143	241	185	206	252	180	188	169	124	231
Cheshire_Mars_	32	31	19	68	35	32	28	23	26	23	28	17	28	20	12	31	38	39	25	43	45	27	29	46
HERVP71A-int	1529	1780	1135	1945	1135	1330	1724	1252	1902	1140	1236	1142	1271	774	1161	1554	1278	1637	1751	1668	1386	1147	1134	1604
L1P3b	89	117	62	154	56	83	104	71	106	58	60	63	96	52	50	72	66	99	93	112	72	78	61	112
LTR73	366	420	188	481	237	281	424	268	429	176	282	198	293	141	159	364	266	432	327	380	261	202	198	345
HERV35I-int	934	1190	775	1459	864	939	1086	989	1238	840	1011	854	1077	685	787	1124	928	1274	1360	1158	1020	912	781	1168
MER68	4707	5610	3128	6480	3879	4377	5660	4125	5769	3641	3891	3266	4659	2280	2876	4758	4116	5307	5042	5534	4721	3916	2900	5569
LTR108d_Mam	38	54	15	58	25	21	19	37	58	22	24	21	21	25	21	34	29	49	37	29	56	18	28	33
tRNA-Tyr-TAT	3	0	0	1	0	0	0	1	1	0	1	0	0	0	0	0	1	0	1	2	2	0	0	0
MER110-int	431	501	314	830	430	441	459	403	595	378	362	271	501	281	252	525	407	506	546	613	452	366	314	557
Tigger2a	4545	5641	3479	7129	3779	4089	5452	4235	5901	3903	3822	3633	4836	2477	3179	4538	4226	5157	5807	5487	4596	4159	2993	5568
Tigger2b	100	129	82	169	108	103	108	98	139	83	83	68	95	56	59	119	90	111	89	126	89	77	58	136
MLT1C-int	734	892	553	1197	648	695	826	733	935	518	612	504	754	449	536	819	667	984	893	941	695	655	528	887
HY1	431	578	354	775	399	434	576	442	637	359	404	370	537	252	346	480	457	535	583	570	443	432	350	547
HY3	555	676	397	862	487	565	628	548	708	445	490	414	598	291	362	565	475	634	701	609	525	468	350	651
HY4	148	169	100	233	108	131	164	143	171	121	107	107	134	67	85	128	134	158	140	139	131	120	93	163
HY5	38	56	26	67	31	29	43	36	38	17	24	24	56	14	18	54	26	58	30	58	23	31	34	36
MER87	328	345	185	382	189	294	393	255	346	199	250	153	226	114	151	250	259	323	258	335	285	217	189	274
MER89	1418	1638	992	1900	1008	1186	1740	1207	1705	1013	980	1015	1389	661	818	1414	1185	1686	1567	1430	1340	1049	836	1477
HUERS-P3b-int	3614	4661	3066	5310	3270	4004	4649	3823	5095	3129	3664	3009	3572	2201	2714	3923	4028	4580	4367	4669	4209	3573	2721	4324
U4	126	123	99	171	92	141	142	109	176	114	101	104	136	64	86	125	116	136	144	134	123	102	60	132
MER92-int	1177	1591	1029	2326	1461	1395	1600	1179	1742	1048	1186	1016	1619	807	871	1590	1220	1531	1848	1603	1277	1437	938	1630
5S	1007	1053	697	1574	844	805	1191	883	1153	690	806	677	986	489	617	991	806	1187	1174	1181	990	687	644	1080
LTR50	3801	4544	2426	5256	2582	3300	4346	3312	4496	2564	3071	2533	3737	1818	2179	3770	3252	4336	4202	4401	3622	2853	2442	4430
LTR19B	410	554	262	555	274	362	502	345	475	264	353	297	381	157	263	464	294	536	490	481	390	351	244	423
LTR19C	459	539	250	567	259	336	549	319	456	253	289	235	357	190	188	422	311	419	421	387	415	248	226	446
LTR19A	813	995	648	1112	706	698	894	753	925	614	599	706	810	376	572	869	658	1013	1034	783	706	625	582	740
MLT1J2	7133	8368	4803	10038	5218	6566	7947	6433	8405	5095	6056	4793	6601	3547	4130	6925	6360	8007	7416	8388	7350	5634	4409	8100
Tigger3a	10931	13364	8541	17478	9922	10592	13010	10624	14368	8837	9879	8639	12013	6133	6985	11360	10861	13309	13696	13910	11193	9845	7647	13622
MLT1J1	4423	5358	3230	6253	3584	4373	5097	3967	5460	3393	3955	3120	4365	2262	2842	4716	4030	5388	5093	4991	4514	3835	3068	5024
LTR2C	492	651	298	628	413	604	676	495	708	609	477	476	469	280	427	490	451	544	573	517	580	318	386	527
LTR2B	879	901	598	1223	688	967	998	991	1180	702	889	949	908	601	628	814	733	738	954	711	1101	608	500	803
HAL1M8	4561	5750	4108	7467	4288	4385	5477	4494	6386	4087	4014	3730	5491	2775	3402	5516	4615	5930	6659	5724	4636	4425	3781	5557
ORSL	906	1177	783	1436	841	948	1193	915	1125	853	904	783	1028	594	730	912	862	1059	1228	1145	1024	942	770	1185
MSR1	123	128	70	210	139	153	173	119	166	95	111	109	120	73	88	97	79	114	111	126	137	66	70	160
Tigger8	1660	1925	1315	2653	1448	1604	1939	1461	2181	1388	1477	1278	1845	880	1002	1744	1575	1931	2065	1911	1716	1458	1139	2166
LTR49-int	2681	3220	2428	4134	2604	2612	3073	2554	3671	2408	2651	2394	3343	1651	2073	2867	2807	3446	3795	3431	2824	2744	2321	3298
MER31-int	1651	2067	1369	2334	1593	1643	1969	1672	2259	1511	1486	1469	1899	1003	1210	1754	1641	1964	2535	1992	1801	1677	1406	1857
Tigger1	45807	53593	34621	72565	39095	44756	52058	41817	59466	36340	39580	33731	48161	24795	26740	46364	42307	51672	54811	55573	47332	41794	29780	55302
tRNA-Ala-GCY_	4	4	2	3	1	1	1	0	2	1	1	1	2	1	0	1	0	1	1	4	4	2	2	1
Kanga1d	677	904	558	1147	618	678	826	648	895	563	597	513	785	419	434	726	650	827	858	848	737	623	445	916
Tigger2	7479	9172	6049	11470	6493	7232	8703	6928	10242	6039	6609	5952	8136	4216	4934	8051	7200	8770	9890	8836	7797	6776	4991	8793
Kanga1b	341	405	289	565	307	315	412	284	449	267	329	294	362	242	262	386	353	385	437	447	386	312	211	448
Kanga1c	1461	1876	907	2021	1058	1168	1420	1318	1780	1000	1087	1008	1565	658	734	1217	1101	1570	1447	1699	1208	1196	893	1750
Tigger7	4941	5952	3706	7603	4428	4715	5722	4559	6163	3693	4330	3533	5277	2599	3057	5218	4598	5878	5696	5927	4832	4306	3083	5801
Kanga1a	928	1288	842	1690	886	1005	1234	945	1398	861	936	786	1096	601	661	1024	955	1205	1243	1315	1159	1007	704	1292
L1M3b	875	967	554	1323	590	605	800	703	895	571	647	517	807	386	532	970	622	878	1003	964	773	591	556	973
LTR10A	838	974	519	1244	706	677	1048	798	1114	646	686	614	819	462	514	966	697	1058	1129	927	751	813	607	887
tRNA-Asp-GAY	28	21	14	44	22	21	16	20	30	21	28	15	25	11	13	16	18	25	27	32	16	8	18	21
LTR10C	1491	1938	1283	2271	1449	1481	1913	1405	2187	1272	1405	1200	1878	889	1105	1684	1541	1912	2198	1868	1630	1448	1227	1769
LTR10B	128	156	109	201	120	165	170	153	198	149	132	132	182	92	134	192	136	174	228	175	153	163	113	149
LTR10E	498	605	372	818	455	563	579	442	645	377	425	350	481	247	325	545	454	542	657	535	477	415	332	573
LTR10D	378	428	291	602	288	311	429	336	456	312	323	333	401	204	275	436	360	416	536	333	398	339	254	447
LTR10G	232	214	155	339	159	182	333	218	268	167	176	179	201	78	178	170	171	240	272	179	211	159	103	211
AluY	85606	102949	65155	160668	79784	79211	103454	82290	110048	74554	77659	73788	93116	50830	72094	91114	83561	106934	106834	112574	90677	72327	58254	117286
LTR16D1	180	255	158	258	184	173	256	203	212	188	164	224	203	106	217	193	174	198	176	256	201	132	191	225
LTR16D2	365	408	222	561	237	332	488	278	436	168	268	215	318	156	190	365	286	406	284	433	319	247	221	424
Charlie10b	399	454	299	604	335	384	450	332	458	306	363	324	405	192	263	361	399	446	500	444	430	330	270	465
MER57B1	698	965	572	1162	620	647	876	668	960	561	707	523	903	399	415	795	725	923	948	905	826	665	473	928
tRNA-Thr-ACY	34	46	26	39	35	40	28	35	54	31	47	22	32	9	21	44	26	35	48	28	48	27	19	36
MER57B2	891	1102	701	1403	745	836	1104	840	1219	681	754	626	972	478	585	989	832	1118	1118	1089	830	776	630	1036
MamSINE1	2586	2973	1963	3655	1915	2404	3426	2264	3091	1905	2279	1820	2684	1299	1469	2657	2290	2750	2845	2902	2500	2276	1686	2921
HERVL40-int	2472	2891	1573	3393	1942	2255	2501	1930	3228	1568	1949	1662	2262	1283	1407	2529	2039	2872	2540	2825	2312	1724	1446	2783
MER53	3323	3913	2330	5016	2646	3379	3811	2934	4364	2574	2855	2409	3294	1678	2182	3374	3127	3736	3676	3802	3300	2842	2116	3956
MER50	4215	5266	2675	6043	3073	3945	4995	3795	5416	3040	3764	2836	4210	1982	2497	4207	3593	4647	4514	5073	4470	3243	2744	5093
MER52-int	784	919	473	1145	595	637	870	575	807	481	621	421	706	322	480	765	618	776	778	770	706	599	602	867
MER87B	675	959	460	930	454	637	769	669	926	579	655	579	700	312	499	685	589	693	903	765	574	570	486	671
MamRep434	3480	4188	2616	5280	2731	3313	3993	3153	4620	2863	3041	2836	3563	1883	2183	3502	3129	3874	4373	3997	3437	2884	2265	3997
HERVFH19-int	438	561	382	614	475	328	505	479	566	405	370	382	492	291	334	559	328	608	592	523	339	409	312	469
HERVK14C-int	184	295	76	439	136	313	197	129	164	92	154	106	337	87	81	242	115	233	241	218	195	155	113	201
HAL1ME	11273	13963	9351	17985	9870	10237	13709	10955	15195	9566	9646	9347	12616	6331	7443	12857	10565	13731	15487	13571	11544	11120	8204	14232
LTR28	306	389	234	341	207	258	377	281	365	189	223	186	302	103	171	297	248	374	357	351	265	237	218	339
MLT1A1-int	740	874	507	1081	594	736	817	735	939	565	665	513	697	379	508	829	681	886	949	871	766	599	470	884
FLAM_C	21905	26764	17409	36082	19922	21442	26263	21385	28821	19438	20019	18936	24647	13238	18731	23023	22063	26119	28217	26635	23831	19930	15278	28317
LTR81AB	139	131	86	167	88	121	123	127	143	87	140	119	119	72	92	104	99	123	133	133	107	116	93	129
FLAM_A	18086	21692	14310	29612	16178	17677	21325	17141	23641	15998	16290	15333	20436	10466	15053	19008	17685	21395	23550	20958	19322	16663	12536	23234
L1M6B	1132	1244	807	1589	837	962	1186	980	1261	745	854	767	1098	580	580	1119	944	1270	1206	1403	1058	987	640	1259
MER121	673	790	518	974	503	573	748	629	850	543	569	469	636	342	431	727	665	779	740	843	694	586	412	829
LTR37B	2205	2655	1652	2960	1746	2346	2489	1995	3076	2259	1957	2332	2196	1113	1383	1889	1881	2193	2630	2456	2157	1771	1513	2396
LTR23	779	923	544	1258	667	812	936	716	1069	631	713	587	848	416	478	821	718	855	956	942	719	716	486	979
LTR22	79	73	38	92	32	54	71	59	85	32	53	36	68	19	23	53	40	54	49	71	60	36	32	86
LTR25	547	619	281	667	377	425	573	402	542	343	391	309	443	245	253	496	404	549	603	546	517	357	340	540
LTR24	438	439	315	495	299	348	499	343	506	336	340	301	362	229	232	357	318	400	432	410	455	309	235	380
LTR27	223	259	176	324	216	305	228	212	244	167	154	173	288	130	133	180	190	233	283	229	198	254	134	193
LTR26	875	1083	787	1038	670	722	886	913	1135	585	798	888	763	418	633	911	971	1154	1081	1047	885	794	739	910
Tigger20a	2296	2799	1882	3759	2070	2290	2742	2155	3168	1945	2002	1857	2538	1267	1424	2496	2216	2675	2889	2921	2379	2094	1591	2881
tRNA-Thr-ACG_	28	22	21	27	13	21	18	15	23	5	13	15	19	10	13	18	18	20	22	26	20	14	14	23
LTR6A	1233	1366	968	1674	1058	1204	1275	1091	1357	1075	932	1002	1099	637	769	1303	1056	1249	1334	1092	1232	993	897	1136
LTR37A	1583	1891	1263	2411	1302	1440	1853	1485	2072	1342	1353	1265	1697	853	922	1567	1365	1924	1873	1824	1600	1329	1016	1815
L1ME3Cz	16352	19934	13871	26704	14914	15626	19663	15567	23025	14541	14806	13915	19189	9630	11815	17405	15944	19511	22930	19967	16812	16532	12377	20832
SUBTEL_sa	1	0	1	1	0	1	4	0	2	0	1	2	0	1	0	1	1	0	2	1	0	1	0	2
MER4E1	1580	2002	1321	2428	1344	1493	1807	1583	1995	1273	1406	1293	1715	884	1160	1645	1354	1807	1951	1761	1526	1442	1156	1776
MLT1O	4783	5997	3578	6902	3646	4671	5790	4233	6094	3648	4100	3443	4640	2627	3122	5152	4402	5738	5440	5600	4978	3906	3398	5711
U8	24	21	17	20	11	17	32	15	33	6	12	10	12	4	5	13	18	29	17	14	16	10	6	16
LTR10B1	287	347	179	448	244	264	338	264	375	199	247	213	298	141	156	365	237	371	339	415	265	251	181	402
U5	98	133	75	195	72	85	116	96	124	80	91	74	84	41	53	95	84	134	112	118	91	75	56	119
MER125	55	74	46	97	39	51	57	52	79	53	49	50	70	30	38	54	63	77	67	84	60	59	34	76
U7	190	247	132	303	151	169	208	170	202	170	164	176	176	93	138	190	153	207	201	208	205	160	132	198
HAL1b	5838	7137	5270	9330	5182	5306	6886	5806	8067	5407	5062	4969	7115	3551	4333	6630	5467	7070	8594	7055	5993	5905	4533	7450
U1	130	154	85	180	90	89	138	80	133	91	94	79	108	58	72	99	98	124	156	110	101	100	71	135
U3	157	215	127	287	150	146	190	170	217	139	154	150	183	87	90	178	152	209	213	199	217	152	133	204
MER97c	120	140	87	186	93	133	123	104	154	112	108	112	157	91	95	137	139	118	173	141	128	107	70	137
MLT2B1	6084	7470	4835	8644	5136	5602	7129	5679	7683	4804	5105	4526	6692	3058	3833	6838	5650	8231	8453	7117	5914	5876	4807	6843
MER1A	10114	11703	7008	14439	8222	9873	11857	8932	11944	8189	8868	7550	9680	5136	7191	9527	9321	10541	10631	11577	10459	7662	6739	11956
MER57A1	1338	1605	1097	1943	1482	1382	1676	1214	1722	1171	1106	893	1403	675	770	1429	1321	1768	1769	1713	1550	1308	987	1491
MER127	244	347	186	373	234	343	302	261	391	211	239	163	322	127	96	312	224	367	279	327	249	239	177	308
MLT1A0-int	1953	2486	1759	2689	1983	2055	2159	2142	2627	1678	1713	1830	2348	1318	1389	2388	1927	2539	2661	2486	1869	1929	1802	2174
LTR86A1	1005	1157	686	1430	829	924	1198	987	1192	774	904	820	991	580	629	1064	1020	1132	1082	1213	1061	847	686	1250
LTR86A2	835	800	602	944	683	756	944	777	942	774	719	643	675	435	659	665	709	839	901	868	725	609	644	750
MER126	298	368	226	441	209	258	417	243	395	204	218	162	292	141	148	305	211	280	326	340	262	268	171	381
tRNA-Arg-CGA_	0	0	0	0	0	0	0	0	0	1	0	1	0	0	0	0	0	0	0	0	0	0	0	0
MER9a1	567	680	316	841	389	571	615	509	688	399	483	385	570	225	360	604	482	615	651	555	521	461	368	647
Charlie16a	2747	3227	1885	4382	2149	2599	3376	2433	3342	2075	2337	2022	2840	1402	1566	2761	2300	3091	2995	3256	2740	2192	1798	3185
MER9a3	1735	2043	1170	2542	1292	1728	2031	1577	2195	1281	1534	1354	1617	937	1158	1760	1538	1927	1817	1964	1785	1264	1169	1967
MER63A	3374	4123	2583	4726	2834	3415	3908	3120	4398	2571	2935	2545	3426	1799	2211	3526	3072	3966	4131	3967	3402	2975	2376	3769
MER63C	1368	1594	1002	2144	1203	1297	1502	1262	1764	1196	1187	1260	1481	762	958	1322	1322	1584	1628	1638	1408	1215	982	1689
MER51C	418	489	231	531	258	378	473	359	453	291	390	264	373	193	179	450	298	379	428	378	408	289	253	394
MER63D	1331	1541	1143	2030	1185	1340	1467	1239	1724	1147	1132	1185	1501	786	1019	1339	1338	1534	1751	1551	1273	1316	1027	1588
MLT2C1	3642	4259	2699	5193	3010	3294	3954	3358	4794	3163	3027	2991	3815	1894	2503	3802	3116	4008	4789	4064	3500	3246	2612	4095
MLT2B5	409	437	232	568	252	291	430	313	407	213	265	191	330	183	164	355	267	362	351	371	353	299	223	415
MLT-int	476	535	306	744	385	425	559	391	600	330	415	345	475	297	272	563	411	530	580	583	507	362	323	542
MLT2B4	7221	8970	5976	10183	5996	6538	8464	6948	9631	5860	6060	5465	7928	3716	4737	8231	6980	10259	10662	8345	7081	6865	5959	8065
AluSq4	3527	4248	2664	6419	3242	3253	4244	3389	4444	3073	3216	2976	3555	2025	2899	3479	3256	4272	4121	4564	3498	2892	2277	4533
AluSq2	57783	68837	44412	108446	53974	54371	69380	55620	73622	49895	52353	48411	61859	33823	48492	60666	56631	72342	70262	75814	60176	49060	38663	76825
MER94B	574	695	387	825	443	487	703	499	666	432	482	403	506	271	372	592	502	642	719	636	544	430	377	654
U2	619	745	482	1035	542	600	788	600	774	504	589	458	638	331	351	747	601	735	719	738	573	530	472	736
Charlie7a	1737	2152	1374	2904	1590	1814	2194	1629	2408	1654	1757	1560	1943	1027	1494	1795	1770	2093	2281	2334	1951	1664	1299	2358
MER45A	2952	3555	2040	4355	2231	2871	3508	2601	3677	2099	2566	2085	2913	1419	1956	2951	2602	3520	3264	3243	2963	2471	1886	3193
MLT1E1A-int	69	91	34	106	44	56	75	44	66	55	60	46	70	33	41	83	57	65	101	96	63	46	56	70
MERX	395	524	385	700	402	420	523	442	536	352	357	294	502	243	283	455	425	504	571	511	444	410	323	499
MER34C2	662	829	457	980	560	608	765	598	842	534	556	495	605	349	395	649	583	729	830	741	699	608	441	649
Charlie26a	546	613	432	843	432	523	603	493	715	442	472	411	566	315	315	545	484	612	655	677	512	446	308	659
Cheshire	3076	3567	2593	5006	2855	3123	3682	2794	3944	2335	2779	2282	3681	1770	1832	3170	2971	3620	3843	3452	3399	2951	2006	3683
tRNA-Ala-GCA	4	3	0	4	13	4	5	2	2	1	6	1	15	6	1	3	1	2	4	5	3	5	3	4
MER75B	78	102	72	95	70	72	77	84	105	70	57	50	88	42	67	76	75	70	104	72	98	71	62	100
MLT1F1-int	464	553	428	672	489	474	633	412	608	422	368	384	532	297	317	499	408	616	694	516	462	422	309	486
LTR7Y	445	534	309	634	337	430	498	440	625	362	377	451	412	259	373	489	358	506	602	470	409	369	352	475
LTR1F2	391	402	207	528	252	294	440	289	440	239	327	255	350	204	248	338	277	364	329	413	363	312	192	484
LTR1F1	252	301	165	337	168	226	306	244	340	188	201	173	228	115	176	266	226	288	233	315	256	209	131	314
tRNA-Val-GTG	8	7	4	23	7	11	17	2	7	5	5	6	8	6	10	16	13	16	28	11	10	6	6	12
HERVK9-int	4136	4956	2789	6595	3353	4167	4543	3629	5111	2837	3508	2647	4194	2144	2646	4339	3507	4279	4880	4778	4246	3495	2948	4814
tRNA-Ser-AGY	4	6	3	3	1	3	0	1	5	0	0	2	0	0	1	5	1	0	2	3	1	0	3	2
HERVIP10F-int	2718	3101	1852	4431	2161	2298	3296	2172	3153	1731	1861	1597	2631	1208	1397	2964	1853	2942	3144	3057	2398	2009	1562	3057
HERV3-int	3238	3244	1593	5998	2253	5692	3090	3076	3760	1715	2331	1508	4538	1472	1462	3005	2045	3177	3441	2548	2728	4697	1330	2941
MER92A	46	71	55	101	43	77	75	60	94	69	63	58	58	38	41	74	77	69	76	54	67	47	54	65
MER70-int	404	404	267	560	273	349	431	365	464	270	303	232	354	190	268	395	329	420	374	478	376	352	284	400
LTR7B	1914	2099	1074	2836	1464	1460	2375	1575	2602	1191	1205	1373	1386	881	1065	2187	1271	2206	1957	2054	1637	1480	896	2060
tRNA-Val-GTY	9	9	4	5	5	6	6	6	6	4	5	2	5	1	3	3	5	5	5	5	8	0	0	4
AluJb	169463	201897	130585	291032	154548	159056	201522	163901	215496	143509	150911	141499	179198	98674	138467	173652	163878	202537	206465	207698	177060	144486	110945	221857
AluSc5	9825	12071	7850	18918	9407	9554	12120	9813	13168	9108	9419	9117	10990	6040	8702	10495	9929	12236	12863	13292	10889	8814	7075	13680
SATR1	267	282	142	301	178	226	271	232	273	233	212	184	199	112	153	223	181	210	232	218	247	169	114	275
AluSc8	22832	26877	17670	42336	20748	21074	27215	21997	28902	19070	20350	19088	24024	13278	18612	23684	22064	28118	27274	30007	23726	18910	15226	30489
L1PA10	18838	20709	12581	28846	13755	16717	19608	14960	21721	12131	13830	11590	17723	8477	9652	18526	15592	20334	20836	20303	17630	14507	10378	24581
L1PA13	15156	17989	13196	25288	13858	12946	17460	15277	20956	12843	12011	12400	17411	8423	10239	16715	14026	19040	22187	18435	13861	14826	11412	18376
L1PA12	4760	5913	4102	6987	4772	4483	5039	5070	6425	4343	3935	4153	5579	3021	3641	5227	4479	6357	6944	6159	4426	4811	4166	5123
L1PA15	15711	19251	13516	26493	15203	13949	18086	15672	21465	13693	12658	12681	18759	8921	10554	17311	14797	20393	24119	19865	14483	15549	12254	18986
L1PA14	6603	8162	6036	11472	6024	5638	7454	6681	9612	5964	5308	5584	8243	3622	4530	7268	6102	8393	9662	8006	6205	6409	5008	8087
L1PA17	6915	8381	5740	12182	5851	5949	8054	6454	9260	5663	5499	5492	8187	3724	4509	7386	6311	8061	9191	8136	6437	6274	4863	9068
L1PA16	20285	25088	18371	36661	18873	17857	24232	20566	28732	17242	16744	16626	24997	11824	14111	22582	19475	25723	29213	25468	19605	20422	15686	26315
HERVFH21-int	224	268	241	351	227	195	244	273	320	283	186	230	223	124	239	307	248	350	404	234	220	270	262	258
L1MC	8392	10077	7125	13842	7999	8063	10009	8153	11654	7525	7410	7571	10127	5133	5975	9017	8116	9943	11826	10310	8524	8376	6435	10491
LTR43	561	690	365	775	426	553	723	456	694	332	429	394	524	216	254	547	447	639	650	523	498	452	245	582
L1MD	11861	14745	10046	20084	10970	11338	14208	11358	16461	10656	10388	9855	13765	7100	8692	12674	11502	14457	16960	14363	12325	11867	9058	15080
MLT1J	18840	22481	13527	26667	14965	17355	22224	16455	22998	13682	16268	13269	18577	9631	11175	19487	16828	22202	21100	21965	18437	15425	12629	21611
MLT1N2	5784	7088	4257	8421	4472	5464	6938	5131	7189	4342	4833	3853	5936	2930	3556	6321	5180	6923	6583	6870	5702	4737	4006	6803
_CATTC_n	57	132	63	94	64	26	78	103	131	36	24	27	87	26	26	129	92	67	119	89	18	30	78	34
LSU-rRNA_Hsa	690539	714353	540454	712034	823798	934539	690686	579747	798623	455972	643625	393980	1021800	332262	379962	748637	656341	643078	769487	591254	809250	737595	506716	885838
MLT1H2-int	264	287	228	414	220	242	307	264	350	195	208	208	291	114	179	305	260	332	320	308	265	235	223	283
HERVL18-int	1045	1310	693	1807	831	1801	1174	1162	1402	838	1112	832	978	711	756	1065	1232	1055	1102	1280	1248	983	698	1430
tRNA-Phe-TTY	18	21	13	22	10	12	25	16	23	11	21	12	23	5	5	20	16	21	19	20	11	17	12	26
tRNA-Thr-ACA	3	6	1	10	2	3	15	3	2	2	1	4	3	2	5	5	7	5	6	5	2	2	0	6
MSTB2-int	233	231	136	322	167	200	243	183	251	170	175	138	214	105	151	231	193	223	250	257	220	162	133	313
MamRep137	5090	6201	3687	6840	4199	4900	5759	4808	6384	4267	4332	4052	5150	2582	3006	4877	4423	5507	5514	5744	5055	4030	3299	5424
MER66B	1786	2065	1193	2592	1354	1620	2155	1602	2224	1344	1541	1353	1653	881	1196	1709	1688	2038	2030	2150	1756	1486	1118	2120
MER83	752	994	645	973	644	684	894	660	976	626	662	629	753	415	582	864	716	921	1067	854	762	684	590	787
MER91A	3677	4360	2617	5051	3012	3576	4590	3551	4743	2686	3285	2704	3697	1991	2502	3886	3449	4308	4013	4503	3817	2857	2369	4334
MLT1J-int	1364	1598	902	1831	936	1284	1705	1158	1528	957	1139	908	1305	721	714	1386	1133	1464	1524	1423	1315	1133	795	1466
MER45R	480	555	341	753	334	447	511	347	521	315	402	301	444	210	282	556	407	473	500	549	439	380	307	618
MER4D0	586	741	502	909	565	587	664	573	791	484	507	499	542	324	411	653	510	806	744	646	600	535	371	697
BLACKJACK	2276	2856	1881	3826	2088	2212	2650	2148	3146	1912	2156	1870	2636	1383	1596	2486	2354	2752	2929	2989	2486	2226	1667	2988
MLT1A1	10914	12876	7953	15204	8785	10529	12499	9843	13887	8956	9567	8074	11458	5648	7507	11461	10082	13485	13429	12385	10847	9633	7827	12311
MLT1A0	30081	36952	21223	42914	23258	28815	35231	26391	36828	22584	25504	22069	30027	15073	19369	30914	27439	35795	33622	34410	30051	25249	19806	34788
LTR14A	220	291	138	350	185	208	244	187	242	160	163	141	237	103	138	225	215	255	283	219	213	162	120	242
HERVL-int	10949	13135	7436	14852	8210	11154	12110	9986	13928	8148	9864	8235	10159	5701	7496	11101	10158	13104	11728	12923	10909	9611	7674	12554
MER91C	1352	1678	1070	1916	1148	1422	1591	1275	1744	1119	1315	1013	1469	749	937	1508	1323	1703	1650	1715	1479	1284	1092	1564
L1MA5	8855	10488	7775	15228	8127	7791	9989	8660	12145	7955	7181	7910	10727	5309	6333	9636	8603	10533	13186	10650	8722	9153	6837	10902
MLT1N2-int	73	104	58	104	94	70	80	58	90	86	53	56	99	54	62	70	79	77	108	89	70	50	58	106
U6	3366	3908	2972	3300	3994	3782	4011	3641	4323	4040	3184	4347	3492	1986	2685	2822	2590	3285	3774	3129	3112	2743	2883	2878
L1M2a	1065	1342	1027	1816	1073	1191	1284	1078	1429	1052	1054	993	1535	592	883	1227	1068	1323	1551	1266	1140	1182	962	1481
MamRep1879	1200	1536	951	1778	1028	1206	1479	1115	1567	1018	1077	1003	1345	634	846	1342	1132	1419	1609	1381	1161	1017	851	1429
L1M2c	1234	1472	1020	1919	1101	1101	1378	1188	1574	996	1074	919	1353	659	1008	1343	1156	1546	1868	1498	1092	1122	1078	1514
L1M2b	678	757	546	1121	696	913	612	776	1025	487	584	487	814	357	506	688	634	823	850	727	588	1100	508	730
LTR22A	762	964	382	926	471	683	952	645	891	674	521	628	561	317	361	582	456	583	608	625	716	449	361	737
HERV-Fc1-int	184	237	73	229	78	140	177	106	213	93	69	126	115	41	63	176	88	185	137	158	110	78	93	157
AluSz6	52312	62428	41303	93457	48796	48747	62638	50491	67230	44692	47251	44231	56609	30866	43060	54042	51172	63992	64784	67417	54131	45341	35308	68462
L1PA8A	7127	8683	6018	12240	6245	5629	8356	6906	9595	5448	5307	5248	8411	3995	4486	7850	6535	9720	10313	8917	6487	7109	5236	8827
MER68B	1140	1506	861	1727	996	1135	1418	1034	1462	882	942	874	1117	572	691	1206	1062	1334	1353	1359	1136	902	736	1437
MER68C	264	274	191	304	189	214	288	218	291	200	200	192	249	109	143	226	194	248	271	270	245	203	159	260
MER83C	135	145	75	202	112	92	171	138	157	95	87	83	132	58	63	136	106	184	172	150	140	125	89	174
MER52D	478	510	348	598	386	492	519	435	548	337	430	316	372	270	312	359	364	402	440	534	547	277	250	467
AluYd8	240	306	194	488	221	237	332	238	329	220	225	221	259	143	216	268	230	289	297	332	257	206	167	314
MER52A	2199	2511	1298	2802	1636	1931	2330	1950	2239	1421	1825	1434	1612	1080	1234	1712	1721	1698	1684	2302	2133	1198	1223	2366
tRNA-Trp-TGG	17	23	0	16	4	10	15	6	21	10	13	2	3	3	1	10	3	12	9	20	7	5	5	13
MER52C	383	403	271	423	314	352	380	397	445	343	366	326	267	185	285	266	307	258	332	380	389	203	304	312
L2a	246513	295424	202345	361657	220560	219057	293381	241613	331312	206823	201703	199426	271082	140320	179597	283227	233854	312718	347430	290477	238454	234911	181018	278303
L1M3	7398	9041	6054	13186	6497	6528	8588	6966	9934	6111	6142	5775	8691	4341	4937	8258	6993	8873	10535	9105	7072	7137	5375	9448
L2c	185571	221200	144751	271689	159229	167266	219626	173093	242575	149631	152388	143105	199196	102545	125559	207493	170767	225206	243957	218071	178418	168354	129777	211522
L1M1	31174	35500	24199	42469	30784	29787	32732	29256	38723	21279	25996	20177	37719	15926	15696	33371	28858	32119	37709	33832	29462	31260	23239	35040
L1M6	6261	7653	5278	10031	5590	5814	7429	6117	8692	5356	5726	5442	7507	3626	4201	7176	6254	7948	9029	7885	6464	6426	4620	7828
L1M7	4362	5420	3640	7123	3802	3874	5088	4192	5908	3639	3538	3484	5199	2612	3034	5006	4109	5538	6301	5421	4231	4333	3329	5522
L1M4	35713	42522	29324	59999	32068	32187	41671	32944	47567	29791	29548	28116	41481	20168	23536	38853	33118	42745	50022	41790	34816	34681	25747	44300
L1M5	70902	85511	59489	117402	63110	66213	82511	67504	95575	61187	61708	59794	83642	41989	49982	75395	68138	86074	97968	87426	71698	70561	53041	90627
MLT1G	4121	4834	2863	5703	3050	3802	4577	3661	4571	2844	3430	2674	3776	1914	2348	4005	3464	4614	4166	4651	3954	3206	2497	4682
MLT1F	9055	10578	6192	13002	6834	8274	10150	7980	10771	6484	7627	5994	8616	4249	5527	9166	7920	10008	10128	10578	8613	7439	5874	10611
L1M8	3554	4392	3244	5856	3499	3148	4374	3686	5099	3155	2916	3198	4490	2167	2582	4105	3467	4687	5579	4708	3467	3878	2964	4522
MLT1D	31405	37571	22794	44773	25069	29708	37064	28222	39127	24705	26269	23511	31204	16543	21301	33120	27736	36748	37267	36211	31202	26155	21384	35140
MLT1C	26844	31922	19063	38050	20972	25212	31788	24007	32933	20080	22947	19084	26234	14187	18270	27712	24075	31311	30765	32496	26454	22020	17719	30932
MLT1B	22164	26366	16708	31180	17946	21030	26143	20519	28129	17907	19228	16829	22294	12454	15515	22918	20583	25674	26759	25351	22623	19343	15163	25358
MLT1A	12806	15732	9576	17993	10382	12340	15344	11613	16511	10231	11173	9462	13361	6877	8791	13644	11721	15813	15445	15155	12986	11168	8996	14956
tRNA-Ser-TCA_m_	224	238	111	159	164	198	253	220	262	403	134	231	217	64	154	99	116	179	188	176	140	115	134	111
MER4A1	2478	2974	1847	3524	2187	2440	3068	2219	3205	1931	2161	1777	2413	1150	1746	2495	2181	2898	3073	2708	2339	2012	1590	2565
Looper	1529	1904	1402	2682	1489	1574	1947	1640	2256	1434	1524	1441	1832	981	1079	1691	1538	1924	2177	1971	1552	1566	1224	2084
MLT1B-int	956	991	741	1342	788	880	1198	797	1134	661	797	700	961	598	603	1028	824	1160	1126	1161	925	805	592	1061
LTR9B	1460	1851	819	2288	919	1157	1623	1264	1652	800	1119	865	1208	549	782	1540	1068	1463	1407	1419	1339	983	749	1607
LTR9C	378	511	326	562	398	407	464	451	626	344	378	369	390	219	323	381	411	477	497	455	436	393	344	468
LTR9D	1574	1805	980	1922	1063	1314	1515	1383	1789	1032	1193	1003	1477	648	846	1400	1261	1707	1617	1472	1334	1158	925	1699
MADE1	2202	2843	1623	3316	1898	2057	2599	2031	2855	1805	2058	1706	2334	1187	1461	2249	2116	2612	2878	2507	2367	1945	1528	2742
MADE2	2178	2723	1606	3260	1864	2276	2755	2068	2955	1737	2038	1712	2203	1133	1297	2239	2064	2551	2545	2606	2253	1900	1458	2625
AluSp	50890	60685	39545	95671	47655	48016	61588	49584	65697	43983	45926	43028	53862	30192	42654	53252	49836	63850	61846	67677	53582	42866	33826	68021
AluSq	25399	30312	20272	47563	24425	24009	30601	24500	32519	22126	23065	21495	27774	15286	21613	27032	24807	31720	31276	33397	26452	21391	17497	34159
PABL_A-int	1049	1295	1033	1728	1050	1086	1189	1101	1482	958	1025	1056	1525	646	823	1117	1210	1501	1890	1325	1120	1190	1169	1275
LTR33C	1165	1351	764	1715	851	981	1306	1065	1383	795	879	730	1179	507	675	1341	913	1455	1376	1403	1106	973	845	1503
tRNA-Lys-AAG	1169	1121	241	1305	386	1246	1037	594	727	565	953	511	343	573	398	615	525	317	243	677	1163	229	124	1798
AluSx	123852	148421	96111	229125	116272	117336	149539	120352	160227	108006	112694	105953	132376	74532	104765	129619	121648	153686	151826	162828	131508	105844	82943	166094
AluSz	109567	129645	83363	202693	101432	103358	132181	105159	139047	93596	99627	93210	115240	64652	90723	114300	106964	134716	132778	143700	114640	92692	71941	146341
Ricksha_b	341	433	335	513	333	319	387	352	501	326	302	290	374	223	260	371	344	418	519	420	352	363	283	388
PABL_B	456	592	331	688	430	481	521	382	583	318	415	272	421	212	256	458	344	565	575	477	422	352	288	486
Charlie20a	1588	1955	1089	2294	1310	1470	1832	1463	2062	1093	1336	1118	1583	840	851	1537	1376	1751	1757	1834	1587	1353	984	1805
L1MEh	3223	4146	2940	5401	3011	3031	3776	3060	4447	2575	2671	2625	4049	1959	2367	3727	3215	4069	4397	3840	3157	3248	2415	3935
L1MEi	6955	8666	6283	11532	6394	6410	8457	6879	9668	6063	5959	5890	8837	4258	5048	8296	7101	8884	10956	9074	6977	7678	5734	9128
L1MEj	3150	3623	2650	4796	2752	2627	3501	2834	3980	2527	2520	2520	3635	1700	1915	3601	3025	4051	4355	3880	3032	3042	2061	3827
AluSc	35191	41747	26814	65389	32199	32695	41973	33999	44955	30265	32088	29749	37231	20767	29559	36828	34612	43530	42385	46198	36925	29381	23129	46966
L1MEd	31586	39019	28603	52755	29300	28616	37807	31394	44842	28226	27414	27169	39578	19503	23047	37089	31642	40637	48082	39518	32369	33679	25439	40923
L1MEf	22876	29458	19894	39817	21344	21327	28007	22494	33280	20820	19695	19637	28671	13819	16122	26832	22239	29065	34238	27902	23578	23865	17541	29630
L1MEg	21425	27056	19807	36617	20563	20558	26197	21891	30239	19360	19032	19145	26924	13158	15670	25928	21767	27639	33238	27923	21761	24822	17779	28067
L1MEa	644	729	565	981	511	472	817	639	796	525	512	488	714	394	393	750	608	781	851	810	632	668	457	804
L1MEb	2996	3667	2514	4874	2608	2870	3521	2787	4151	2497	2572	2280	3528	1663	1906	3393	2843	3749	4122	3548	3032	2927	2197	3800
L1MEc	38906	48390	33206	64370	35068	33773	46667	36823	53280	32428	31799	30233	46024	21500	25149	45594	36639	48391	55342	47941	37614	39365	29316	49020
LTR76	1028	1168	610	1337	679	784	1151	734	1177	595	710	677	928	449	504	1037	723	1141	984	994	880	824	534	1002
LTR77	342	375	119	299	113	254	348	183	307	156	173	187	196	79	96	265	138	259	269	230	254	153	122	215
LTR101_Mam	1332	1601	1096	1763	1271	1300	1639	1281	1814	1190	1236	1230	1444	874	1021	1318	1321	1626	1839	1533	1397	1292	1017	1555
AluYc5	97	110	77	194	90	92	121	88	125	81	88	73	99	62	81	101	87	117	115	124	102	78	63	123
LTR47A	834	1131	637	1243	708	827	1109	753	1085	698	744	593	785	439	517	870	728	1025	1141	923	834	725	660	1007
AluYc3	689	823	542	1249	629	651	820	652	882	576	632	597	658	396	536	645	622	772	769	833	685	533	436	856
LTR70	1108	1229	860	1973	1052	1452	1271	1132	1455	936	933	875	1586	687	725	1141	1019	1401	1657	1230	1190	1263	796	1269
LTR47B	34	64	58	95	43	44	73	42	85	29	49	41	64	26	32	61	43	82	68	73	58	63	32	44
tRNA-Glu-GAG	3	4	3	3	3	4	2	4	1	2	2	2	1	0	2	1	3	2	1	3	3	1	4	1
Tigger3d	627	754	436	1021	564	587	795	536	802	580	567	564	649	346	445	621	556	712	751	702	639	528	394	692
Tigger3c	4198	4890	3328	6791	3632	3683	4767	3894	5356	3240	3530	3152	4396	2264	2652	4345	3904	5202	5167	5006	3995	3644	2819	5033
MLT1E1A	5422	6493	3742	7524	4182	5127	6047	4510	6397	3885	4607	3718	5264	2614	3185	5287	4708	6120	6059	6355	5162	4404	3590	6270
LTR78	5219	6159	3450	7407	3909	4712	5808	4509	6526	3618	4336	3580	5001	2708	3068	5615	4545	5876	5719	5991	4959	4004	3438	6190
LTR79	3929	4940	2798	5998	3072	3572	4795	3353	5212	2879	3450	2605	3908	1956	2321	4214	3348	4706	4396	4702	3899	3163	2720	4742
tRNA-Tyr-TAC	10	5	1	7	7	9	11	6	10	6	4	10	6	10	6	10	8	16	11	13	6	11	10	13
LTR67B	4158	4916	2814	5891	3108	3829	4888	3524	4967	3032	3516	2876	3997	2081	2435	4162	3530	4681	4607	4637	4031	3274	2618	4835
MSTA1-int	36	43	34	38	37	50	38	24	67	29	33	25	51	27	25	28	29	42	40	50	35	35	27	35
MER113A	2612	2997	2000	3534	2177	2749	2864	2523	3310	2489	2360	2393	2842	1463	2341	2357	2476	3000	3327	3034	2645	2530	1958	3103
MER113B	648	748	416	1046	508	509	766	503	675	495	522	475	591	330	424	619	529	706	774	736	597	500	387	781
tRNA-Glu-GAG_	36	50	27	42	56	49	52	45	53	48	33	25	74	26	12	56	48	78	39	49	52	49	38	45
MamRep1527	989	1241	725	1367	742	909	1106	844	1251	675	879	686	933	418	601	1055	870	1062	1092	1102	969	830	637	1180
MER1B	14874	17315	10315	20991	12191	14036	17125	13741	17968	10995	12981	10987	14335	7624	9640	14501	13076	15986	15151	16418	15037	11367	9617	17615
LTR1B1	121	158	92	202	97	143	148	116	184	90	122	76	110	69	63	119	104	176	136	117	140	93	93	110
LTR1B0	166	194	92	242	109	172	206	142	215	116	146	111	129	80	116	173	171	209	179	191	125	134	114	210
LTR37-int	1787	2230	1825	3117	1728	1904	2015	1905	2568	1721	1805	1601	2422	1102	1324	2061	2015	2318	2796	2470	2080	2080	1723	2495
Harlequin-int	3971	4852	2823	6301	3106	3358	4701	3342	4869	2796	3359	2501	4439	2059	2258	5093	3322	5339	5513	4166	3810	3486	2768	4484
LTR88a	766	954	623	936	720	782	876	692	851	676	671	728	1004	483	735	884	739	986	1030	879	809	670	606	760
tRNA-Ala-GCG	0	2	0	1	0	0	0	0	0	0	0	0	0	0	0	0	0	0	0	0	1	0	0	1
L1ME5	4384	5378	3785	7163	3972	4185	5267	4322	5990	3994	4001	3795	5023	2717	3453	4772	4460	5168	6314	5223	4674	4510	3327	5660
HERV16-int	1348	1748	1005	1931	1034	1354	1594	1396	1855	1009	1237	1075	1259	695	930	1439	1176	1614	1756	1534	1356	1091	945	1717
L1ME1	58939	72764	52565	101160	55428	56975	70483	58685	83666	53662	52020	52016	71700	35790	43338	65405	57368	72421	85575	73767	60331	60569	45837	77045
L1ME2	21523	26670	18896	36424	19992	20557	25184	20898	29927	19103	18805	18650	25088	12685	15470	23640	20767	25728	29867	26038	21770	21522	16424	27501
L1ME3	13507	16720	11031	22282	12262	12742	15813	12802	18087	11683	11799	11279	15446	7785	9653	14126	13009	15822	17859	16273	13654	12624	10182	17466
MSTC-int	386	420	268	579	312	333	377	375	445	271	324	267	367	207	205	374	348	391	409	429	332	291	277	451
L1PBa1	1824	2071	1429	2881	1510	1614	2117	1701	2198	1453	1438	1356	1849	1066	1371	1990	1523	2032	2285	2237	1710	1550	1381	2198
LTR43-int	121	131	80	193	95	109	113	93	157	87	102	97	104	56	69	129	106	142	177	152	147	166	77	104
LTR7C	864	1102	792	1115	868	915	1022	924	1304	754	761	789	927	481	646	1014	919	1233	1283	1092	863	911	646	858
tRNA-Ala-GCY	9	12	4	18	7	10	13	14	13	8	5	1	10	1	2	15	8	9	3	9	10	10	7	12
L1MA5A	5510	6694	4621	9430	5112	4929	6415	5473	7911	5222	4814	5080	6698	3346	4407	5934	5500	6543	8605	6900	5759	5650	4282	6770
LTR5_Hs	5707	6501	3629	7459	3997	5069	6535	4941	6828	4351	4571	4043	5035	2755	3414	5461	4460	5882	5861	5801	5275	4112	3583	5866
MER5A	39250	46913	27306	55537	31565	37524	45281	34776	47483	28569	33640	27350	38044	19924	24210	39841	35446	44089	42755	45471	38813	31178	25363	45319
REP522	44	76	33	55	37	55	66	52	59	39	62	61	38	33	40	55	52	49	64	54	49	43	37	59
AmnSINE1	3774	4158	2505	4867	2786	3272	3885	3168	4416	2662	3067	2558	3588	1985	2033	3496	2911	3645	3916	4041	3636	2830	2337	4076
X7D_LINE	35	46	19	60	31	29	33	31	28	27	25	21	34	18	28	34	25	41	34	42	25	36	24	48
AmnSINE2	992	1251	972	1396	861	956	1344	883	1235	804	873	807	979	575	704	1061	1005	1180	1195	1221	1022	810	734	1108
tRNA-Glu-GAA	12	25	16	27	26	18	27	18	30	14	17	22	29	8	12	23	25	29	24	39	20	12	22	27
MSTB-int	1740	1934	1223	2379	1460	1451	1837	1617	2148	1226	1501	1231	1567	926	1254	1601	1676	1882	1959	1977	1767	1483	1100	1893
MLT1L-int	67	77	44	80	29	34	66	41	87	27	49	32	36	23	17	70	50	64	67	53	65	45	42	59
L1PA3	31386	38243	25696	54749	26819	24073	36310	29018	42023	24224	22197	23202	34698	16566	19828	33114	26263	38968	42050	36974	25921	27585	21706	37388
MamRep1894	538	592	384	792	512	535	617	549	654	405	444	439	611	304	386	597	532	669	628	638	562	469	355	596
MER57E2	102	108	57	105	57	86	92	75	98	64	67	58	62	35	36	73	80	84	101	89	74	54	63	105
MER99	431	580	338	678	390	469	573	402	704	438	404	378	469	284	243	457	457	491	587	571	541	361	305	566
LTR7A	35	63	29	62	35	48	48	44	56	35	29	42	40	18	33	42	32	47	63	40	33	42	31	46
MLT1O-int	6	4	1	6	1	1	7	1	3	0	3	3	2	2	1	7	0	1	3	1	7	1	0	5
MLT1H	13789	16687	9384	20547	10673	13010	15930	12119	16482	9692	11386	9209	13401	6864	8468	14200	12002	16062	15205	16371	13469	11312	9131	15948

## Sheet: normalization_skin
	Library size
ME3	35471679
NK19	32013757
NK23	36503325
NK26	26221483
NK27	40051834
NK28	31786498
NK29	33131423
NK30	35453526
NK31	29399877
NK32	38543084
NK33	28223911
NK34	27377765
NK35	26857602
TU320	38679493
TU356	17897809
TU375	22056241
TU415	33310750
TU546	28535106
TU548	33832326
TU550	39131385
TU551	32647236
TU557	32194025
TU561	29723760
TU562	24762856
